# Supplementary material for: Genomic evidence of spatially structured gene flow and divergent insecticide resistance backgrounds of the malaria vector Anopheles funestus in Tanzania
Source: Genetics. 2025 Jul 7;230(4):iyaf117. doi: 10.1093/genetics/iyaf117 (PMC12341887; doi:10.1093/genetics/iyaf117)
Supplement: iyaf117_Supplementary_Data [file iyaf117_supplementary_data.zip › Table_S1_GENETICS-2025-308116.xlsx]

## Sheet: Table S1
Genomic Evidence of Spatially Structured Gene Flow and Divergent Insecticide Resistance Backgrounds of the Malaria Vector Anopheles funestus in Tanzania
Authors
Joel O. Odero1,2* ✉, Ismail H. Nambunga1, Hamis Bwanary1, Gustav Mkandawile1, John M. Paliga1, Salum A. Mapua1,6, Sophia H. Mwinyi1,2, Halfan S. Ngowo1, Nicodem J. Govella1, Emmanuel W. Kaindoa1, Frédéric Tripet4,5,6, Anastasia Hernandez-Koutoucheva7, Heather M. Ferguson2, Chris S. Clarkson7, Alistair Miles7, David Weetman3, Francesco Baldini1,2#, Fredros O. Okumu 1,2#, Tristan P. W. Dennis3#
Affiliations
1	Environmental Health and Ecological Sciences Department, Ifakara Health Institute, Ifakara, Tanzania
2	School of Biodiversity, One Health, and Veterinary Medicine, G12 8QQ, University of Glasgow, Glasgow, UK
3	Department of Vector Biology, Liverpool School of Tropical Medicine, L3 5QA, Liverpool, UK
4	Swiss Tropical and Public Health Institute, Kreuzstrasse 2, 4123 Allschwil, Switzerland
5	University of Basel, Petersplatz 1, 4001 Basel, Switzerland
6	Centre for Applied Entomology and Parasitology, School of Life Sciences, Keele University, Huxley Building, Keele, Staffordshire ST5 5BG, UK
7	Wellcome Sanger Institute, Wellcome Genome Campus, Hinxton, CB10 1SA, UK.
Table S1: List of samples analysed in this study.
Samples location and number used in the population genetics analysis
Admin1_Name	Sample No.
Dodoma	32
Kagera	32
Katavi	33
Kigoma	1
Lindi	30
Morogoro	64
Mtwara	32
Mwanza	28
Pwani	12
Ruvuma	37
Tanga	33
List of samples analysed in this study.
sample_id	partner_sample_id	contributor	country	location	year	month	latitude	longitude	sex_call	sample_set	release	quarter	country_iso	admin1_name	admin1_iso	admin2_name	taxon	cohort_admin1_year	cohort_admin1_month	cohort_admin1_quarter	cohort_admin2_year	cohort_admin2_month	cohort_admin2_quarter
OKFR_001_A10-5273STDY12828340	TZ-AF-L-009	Fredros Okumu	Tanzania	Bagamoyo 4	2019	8	-6.385	38.568	F	1236-VO-TZ-OKUMU-OKFR-TZ-2008	1.1	3	TZA	Pwani	TZ-19	Bagamoyo	funestus	TZ-19_fune_2019	TZ-19_fune_2019_08	TZ-19_fune_2019_Q3	TZ-19_Bagamoyo_fune_2019	TZ-19_Bagamoyo_fune_2019_08	TZ-19_Bagamoyo_fune_2019_Q3
OKFR_001_A5-5273STDY12828339	TZ-AF-L-004	Fredros Okumu	Tanzania	Bagamoyo 4	2019	8	-6.385	38.568	F	1236-VO-TZ-OKUMU-OKFR-TZ-2008	1.1	3	TZA	Pwani	TZ-19	Bagamoyo	funestus	TZ-19_fune_2019	TZ-19_fune_2019_08	TZ-19_fune_2019_Q3	TZ-19_Bagamoyo_fune_2019	TZ-19_Bagamoyo_fune_2019_08	TZ-19_Bagamoyo_fune_2019_Q3
OKFR_001_B4-5273STDY12828341	TZ-AF-A-006	Fredros Okumu	Tanzania	Bagamoyo 1	2019	8	-6.385	38.567	F	1236-VO-TZ-OKUMU-OKFR-TZ-2008	1.1	3	TZA	Pwani	TZ-19	Bagamoyo	funestus	TZ-19_fune_2019	TZ-19_fune_2019_08	TZ-19_fune_2019_Q3	TZ-19_Bagamoyo_fune_2019	TZ-19_Bagamoyo_fune_2019_08	TZ-19_Bagamoyo_fune_2019_Q3
OKFR_001_B5-5273STDY12828342	TZ-AF-A-007	Fredros Okumu	Tanzania	Bagamoyo 1	2019	8	-6.385	38.567	F	1236-VO-TZ-OKUMU-OKFR-TZ-2008	1.1	3	TZA	Pwani	TZ-19	Bagamoyo	funestus	TZ-19_fune_2019	TZ-19_fune_2019_08	TZ-19_fune_2019_Q3	TZ-19_Bagamoyo_fune_2019	TZ-19_Bagamoyo_fune_2019_08	TZ-19_Bagamoyo_fune_2019_Q3
OKFR_001_B6-5273STDY12828343	TZ-AF-A-008	Fredros Okumu	Tanzania	Bagamoyo 1	2019	8	-6.385	38.567	F	1236-VO-TZ-OKUMU-OKFR-TZ-2008	1.1	3	TZA	Pwani	TZ-19	Bagamoyo	funestus	TZ-19_fune_2019	TZ-19_fune_2019_08	TZ-19_fune_2019_Q3	TZ-19_Bagamoyo_fune_2019	TZ-19_Bagamoyo_fune_2019_08	TZ-19_Bagamoyo_fune_2019_Q3
OKFR_001_B7-5273STDY12828344	TZ-AF-A-009	Fredros Okumu	Tanzania	Bagamoyo 1	2019	8	-6.385	38.567	F	1236-VO-TZ-OKUMU-OKFR-TZ-2008	1.1	3	TZA	Pwani	TZ-19	Bagamoyo	funestus	TZ-19_fune_2019	TZ-19_fune_2019_08	TZ-19_fune_2019_Q3	TZ-19_Bagamoyo_fune_2019	TZ-19_Bagamoyo_fune_2019_08	TZ-19_Bagamoyo_fune_2019_Q3
OKFR_001_B8-5273STDY12828345	TZ-AF-A-010	Fredros Okumu	Tanzania	Bagamoyo 1	2019	8	-6.385	38.567	F	1236-VO-TZ-OKUMU-OKFR-TZ-2008	1.1	3	TZA	Pwani	TZ-19	Bagamoyo	funestus	TZ-19_fune_2019	TZ-19_fune_2019_08	TZ-19_fune_2019_Q3	TZ-19_Bagamoyo_fune_2019	TZ-19_Bagamoyo_fune_2019_08	TZ-19_Bagamoyo_fune_2019_Q3
OKFR_001_C4-5273STDY12828346	TZ-AF-A-018	Fredros Okumu	Tanzania	Bagamoyo 2	2019	8	-6.386	38.567	F	1236-VO-TZ-OKUMU-OKFR-TZ-2008	1.1	3	TZA	Pwani	TZ-19	Bagamoyo	funestus	TZ-19_fune_2019	TZ-19_fune_2019_08	TZ-19_fune_2019_Q3	TZ-19_Bagamoyo_fune_2019	TZ-19_Bagamoyo_fune_2019_08	TZ-19_Bagamoyo_fune_2019_Q3
OKFR_001_D4-5273STDY12828347	TZ-AF-A-030	Fredros Okumu	Tanzania	Bagamoyo 3	2019	8	-6.385	38.567	F	1236-VO-TZ-OKUMU-OKFR-TZ-2008	1.1	3	TZA	Pwani	TZ-19	Bagamoyo	funestus	TZ-19_fune_2019	TZ-19_fune_2019_08	TZ-19_fune_2019_Q3	TZ-19_Bagamoyo_fune_2019	TZ-19_Bagamoyo_fune_2019_08	TZ-19_Bagamoyo_fune_2019_Q3
OKFR_001_D7-5273STDY12828348	TZ-AF-A-033	Fredros Okumu	Tanzania	Bagamoyo 3	2019	8	-6.385	38.567	F	1236-VO-TZ-OKUMU-OKFR-TZ-2008	1.1	3	TZA	Pwani	TZ-19	Bagamoyo	funestus	TZ-19_fune_2019	TZ-19_fune_2019_08	TZ-19_fune_2019_Q3	TZ-19_Bagamoyo_fune_2019	TZ-19_Bagamoyo_fune_2019_08	TZ-19_Bagamoyo_fune_2019_Q3
OKFR_001_E2-5273STDY12828349	TZ-AF-A-040	Fredros Okumu	Tanzania	Chamwino 1	2019	3	-5.807	36.12	F	1236-VO-TZ-OKUMU-OKFR-TZ-2008	1.1	1	TZA	Dodoma	TZ-03	Chamwino	longipalpis	TZ-03_long_2019	TZ-03_long_2019_03	TZ-03_long_2019_Q1	TZ-03_Chamwino_long_2019	TZ-03_Chamwino_long_2019_03	TZ-03_Chamwino_long_2019_Q1
OKFR_001_E4-5273STDY12828350	TZ-AF-A-042	Fredros Okumu	Tanzania	Chamwino 1	2019	3	-5.807	36.12	F	1236-VO-TZ-OKUMU-OKFR-TZ-2008	1.1	1	TZA	Dodoma	TZ-03	Chamwino	longipalpis	TZ-03_long_2019	TZ-03_long_2019_03	TZ-03_long_2019_Q1	TZ-03_Chamwino_long_2019	TZ-03_Chamwino_long_2019_03	TZ-03_Chamwino_long_2019_Q1
OKFR_001_E7-5273STDY12828351	TZ-AF-A-045	Fredros Okumu	Tanzania	Chamwino 2	2019	3	-5.801	36.126	F	1236-VO-TZ-OKUMU-OKFR-TZ-2008	1.1	1	TZA	Dodoma	TZ-03	Chamwino	longipalpis	TZ-03_long_2019	TZ-03_long_2019_03	TZ-03_long_2019_Q1	TZ-03_Chamwino_long_2019	TZ-03_Chamwino_long_2019_03	TZ-03_Chamwino_long_2019_Q1
OKFR_001_E9-5273STDY12828352	TZ-AF-A-047	Fredros Okumu	Tanzania	Chamwino 2	2019	3	-5.801	36.126	F	1236-VO-TZ-OKUMU-OKFR-TZ-2008	1.1	1	TZA	Dodoma	TZ-03	Chamwino	longipalpis	TZ-03_long_2019	TZ-03_long_2019_03	TZ-03_long_2019_Q1	TZ-03_Chamwino_long_2019	TZ-03_Chamwino_long_2019_03	TZ-03_Chamwino_long_2019_Q1
OKFR_001_F1-5273STDY12828356	TZ-AF-L-011	Fredros Okumu	Tanzania	Kilombero 1	2019	2	-7.987	36.818	F	1236-VO-TZ-OKUMU-OKFR-TZ-2008	1.1	1	TZA	Morogoro	TZ-16	Kilombero	funestus	TZ-16_fune_2019	TZ-16_fune_2019_02	TZ-16_fune_2019_Q1	TZ-16_Kilombero_fune_2019	TZ-16_Kilombero_fune_2019_02	TZ-16_Kilombero_fune_2019_Q1
OKFR_001_F4-5273STDY12828353	TZ-AF-L-014	Fredros Okumu	Tanzania	Kilombero 1	2019	2	-7.987	36.818	F	1236-VO-TZ-OKUMU-OKFR-TZ-2008	1.1	1	TZA	Morogoro	TZ-16	Kilombero	funestus	TZ-16_fune_2019	TZ-16_fune_2019_02	TZ-16_fune_2019_Q1	TZ-16_Kilombero_fune_2019	TZ-16_Kilombero_fune_2019_02	TZ-16_Kilombero_fune_2019_Q1
OKFR_001_F5-5273STDY12828354	TZ-AF-L-015	Fredros Okumu	Tanzania	Kilombero 1	2019	2	-7.987	36.818	F	1236-VO-TZ-OKUMU-OKFR-TZ-2008	1.1	1	TZA	Morogoro	TZ-16	Kilombero	funestus	TZ-16_fune_2019	TZ-16_fune_2019_02	TZ-16_fune_2019_Q1	TZ-16_Kilombero_fune_2019	TZ-16_Kilombero_fune_2019_02	TZ-16_Kilombero_fune_2019_Q1
OKFR_001_F6-5273STDY12828355	TZ-AF-L-016	Fredros Okumu	Tanzania	Kilombero 1	2019	2	-7.987	36.818	F	1236-VO-TZ-OKUMU-OKFR-TZ-2008	1.1	1	TZA	Morogoro	TZ-16	Kilombero	funestus	TZ-16_fune_2019	TZ-16_fune_2019_02	TZ-16_fune_2019_Q1	TZ-16_Kilombero_fune_2019	TZ-16_Kilombero_fune_2019_02	TZ-16_Kilombero_fune_2019_Q1
OKFR_001_G10-5273STDY12828360	TZ-AF-A-062	Fredros Okumu	Tanzania	Kilombero 2	2019	2	-7.979	36.813	F	1236-VO-TZ-OKUMU-OKFR-TZ-2008	1.1	1	TZA	Morogoro	TZ-16	Kilombero	funestus	TZ-16_fune_2019	TZ-16_fune_2019_02	TZ-16_fune_2019_Q1	TZ-16_Kilombero_fune_2019	TZ-16_Kilombero_fune_2019_02	TZ-16_Kilombero_fune_2019_Q1
OKFR_001_G3-5273STDY12828357	TZ-AF-A-055	Fredros Okumu	Tanzania	Kilombero 2	2019	2	-7.979	36.813	F	1236-VO-TZ-OKUMU-OKFR-TZ-2008	1.1	1	TZA	Morogoro	TZ-16	Kilombero	funestus	TZ-16_fune_2019	TZ-16_fune_2019_02	TZ-16_fune_2019_Q1	TZ-16_Kilombero_fune_2019	TZ-16_Kilombero_fune_2019_02	TZ-16_Kilombero_fune_2019_Q1
OKFR_001_G5-5273STDY12828358	TZ-AF-A-057	Fredros Okumu	Tanzania	Kilombero 2	2019	2	-7.979	36.813	F	1236-VO-TZ-OKUMU-OKFR-TZ-2008	1.1	1	TZA	Morogoro	TZ-16	Kilombero	funestus	TZ-16_fune_2019	TZ-16_fune_2019_02	TZ-16_fune_2019_Q1	TZ-16_Kilombero_fune_2019	TZ-16_Kilombero_fune_2019_02	TZ-16_Kilombero_fune_2019_Q1
OKFR_001_G7-5273STDY12828359	TZ-AF-A-059	Fredros Okumu	Tanzania	Kilombero 2	2019	2	-7.979	36.813	F	1236-VO-TZ-OKUMU-OKFR-TZ-2008	1.1	1	TZA	Morogoro	TZ-16	Kilombero	funestus	TZ-16_fune_2019	TZ-16_fune_2019_02	TZ-16_fune_2019_Q1	TZ-16_Kilombero_fune_2019	TZ-16_Kilombero_fune_2019_02	TZ-16_Kilombero_fune_2019_Q1
OKFR_001_H2-5273STDY12828361	TZ-AF-A-066	Fredros Okumu	Tanzania	Kilombero 2	2019	2	-7.979	36.813	F	1236-VO-TZ-OKUMU-OKFR-TZ-2008	1.1	1	TZA	Morogoro	TZ-16	Kilombero	funestus	TZ-16_fune_2019	TZ-16_fune_2019_02	TZ-16_fune_2019_Q1	TZ-16_Kilombero_fune_2019	TZ-16_Kilombero_fune_2019_02	TZ-16_Kilombero_fune_2019_Q1
OKFR_002_A4-5273STDY12828362	TZ-AF-A-079	Fredros Okumu	Tanzania	Kakonko	2019	4	-3.294	30.294	F	1236-VO-TZ-OKUMU-OKFR-TZ-2008	1.1	2	TZA	Kigoma	TZ-08	Kibondo	funestus	TZ-08_fune_2019	TZ-08_fune_2019_04	TZ-08_fune_2019_Q2	TZ-08_Kibondo_fune_2019	TZ-08_Kibondo_fune_2019_04	TZ-08_Kibondo_fune_2019_Q2
OKFR_002_B7-5273STDY12828367	TZ-AF-A-085	Fredros Okumu	Tanzania	Muheza 2	2019	4	-5.227	38.66	F	1236-VO-TZ-OKUMU-OKFR-TZ-2008	1.1	2	TZA	Tanga	TZ-25	Muheza	funestus	TZ-25_fune_2019	TZ-25_fune_2019_04	TZ-25_fune_2019_Q2	TZ-25_Muheza_fune_2019	TZ-25_Muheza_fune_2019_04	TZ-25_Muheza_fune_2019_Q2
OKFR_002_C10-5273STDY12828373	TZ-AF-A-090	Fredros Okumu	Tanzania	Ulanga 1	2019	2	-8.358	36.71	F	1236-VO-TZ-OKUMU-OKFR-TZ-2008	1.1	1	TZA	Morogoro	TZ-16	Ulanga	funestus	TZ-16_fune_2019	TZ-16_fune_2019_02	TZ-16_fune_2019_Q1	TZ-16_Ulanga_fune_2019	TZ-16_Ulanga_fune_2019_02	TZ-16_Ulanga_fune_2019_Q1
OKFR_002_C3-5273STDY12828371	TZ-AF-L-032	Fredros Okumu	Tanzania	Ulanga 2	2019	2	-8.354	36.706	F	1236-VO-TZ-OKUMU-OKFR-TZ-2008	1.1	1	TZA	Morogoro	TZ-16	Ulanga	funestus	TZ-16_fune_2019	TZ-16_fune_2019_02	TZ-16_fune_2019_Q1	TZ-16_Ulanga_fune_2019	TZ-16_Ulanga_fune_2019_02	TZ-16_Ulanga_fune_2019_Q1
OKFR_002_C9-5273STDY12828372	TZ-AF-L-038	Fredros Okumu	Tanzania	Ulanga 2	2019	2	-8.354	36.706	F	1236-VO-TZ-OKUMU-OKFR-TZ-2008	1.1	1	TZA	Morogoro	TZ-16	Ulanga	funestus	TZ-16_fune_2019	TZ-16_fune_2019_02	TZ-16_fune_2019_Q1	TZ-16_Ulanga_fune_2019	TZ-16_Ulanga_fune_2019_02	TZ-16_Ulanga_fune_2019_Q1
OKFR_002_D10-5273STDY12828379	TZ-AF-A-102	Fredros Okumu	Tanzania	Ulanga 4	2019	2	-8.359	36.71	F	1236-VO-TZ-OKUMU-OKFR-TZ-2008	1.1	1	TZA	Morogoro	TZ-16	Ulanga	funestus	TZ-16_fune_2019	TZ-16_fune_2019_02	TZ-16_fune_2019_Q1	TZ-16_Ulanga_fune_2019	TZ-16_Ulanga_fune_2019_02	TZ-16_Ulanga_fune_2019_Q1
OKFR_002_D2-5273STDY12828374	TZ-AF-A-094	Fredros Okumu	Tanzania	Ulanga 1	2019	2	-8.358	36.71	F	1236-VO-TZ-OKUMU-OKFR-TZ-2008	1.1	1	TZA	Morogoro	TZ-16	Ulanga	funestus	TZ-16_fune_2019	TZ-16_fune_2019_02	TZ-16_fune_2019_Q1	TZ-16_Ulanga_fune_2019	TZ-16_Ulanga_fune_2019_02	TZ-16_Ulanga_fune_2019_Q1
OKFR_002_D4-5273STDY12828375	TZ-AF-A-096	Fredros Okumu	Tanzania	Ulanga 1	2019	2	-8.358	36.71	F	1236-VO-TZ-OKUMU-OKFR-TZ-2008	1.1	1	TZA	Morogoro	TZ-16	Ulanga	funestus	TZ-16_fune_2019	TZ-16_fune_2019_02	TZ-16_fune_2019_Q1	TZ-16_Ulanga_fune_2019	TZ-16_Ulanga_fune_2019_02	TZ-16_Ulanga_fune_2019_Q1
OKFR_002_D7-5273STDY12828376	TZ-AF-A-099	Fredros Okumu	Tanzania	Ulanga 3	2019	2	-8.358	36.71	F	1236-VO-TZ-OKUMU-OKFR-TZ-2008	1.1	1	TZA	Morogoro	TZ-16	Ulanga	funestus	TZ-16_fune_2019	TZ-16_fune_2019_02	TZ-16_fune_2019_Q1	TZ-16_Ulanga_fune_2019	TZ-16_Ulanga_fune_2019_02	TZ-16_Ulanga_fune_2019_Q1
OKFR_002_D8-5273STDY12828377	TZ-AF-A-100	Fredros Okumu	Tanzania	Ulanga 3	2019	2	-8.358	36.71	F	1236-VO-TZ-OKUMU-OKFR-TZ-2008	1.1	1	TZA	Morogoro	TZ-16	Ulanga	funestus	TZ-16_fune_2019	TZ-16_fune_2019_02	TZ-16_fune_2019_Q1	TZ-16_Ulanga_fune_2019	TZ-16_Ulanga_fune_2019_02	TZ-16_Ulanga_fune_2019_Q1
OKFR_002_D9-5273STDY12828378	TZ-AF-A-101	Fredros Okumu	Tanzania	Ulanga 3	2019	2	-8.358	36.71	F	1236-VO-TZ-OKUMU-OKFR-TZ-2008	1.1	1	TZA	Morogoro	TZ-16	Ulanga	funestus	TZ-16_fune_2019	TZ-16_fune_2019_02	TZ-16_fune_2019_Q1	TZ-16_Ulanga_fune_2019	TZ-16_Ulanga_fune_2019_02	TZ-16_Ulanga_fune_2019_Q1
OKFR_002_E10-5273STDY12828384	TZ-AF-A-114	Fredros Okumu	Tanzania	Tundulu 3	2019	5	-10.957	37.239	F	1236-VO-TZ-OKUMU-OKFR-TZ-2008	1.1	2	TZA	Ruvuma	TZ-21	Tunduru	funestus	TZ-21_fune_2019	TZ-21_fune_2019_05	TZ-21_fune_2019_Q2	TZ-21_Tunduru_fune_2019	TZ-21_Tunduru_fune_2019_05	TZ-21_Tunduru_fune_2019_Q2
OKFR_002_E11-5273STDY12828385	TZ-AF-A-115	Fredros Okumu	Tanzania	Tundulu 4	2019	5	-10.958	37.238	F	1236-VO-TZ-OKUMU-OKFR-TZ-2008	1.1	2	TZA	Ruvuma	TZ-21	Tunduru	funestus	TZ-21_fune_2019	TZ-21_fune_2019_05	TZ-21_fune_2019_Q2	TZ-21_Tunduru_fune_2019	TZ-21_Tunduru_fune_2019_05	TZ-21_Tunduru_fune_2019_Q2
OKFR_002_E12-5273STDY12828386	TZ-AF-A-116	Fredros Okumu	Tanzania	Tundulu 4	2019	5	-10.958	37.238	F	1236-VO-TZ-OKUMU-OKFR-TZ-2008	1.1	2	TZA	Ruvuma	TZ-21	Tunduru	funestus	TZ-21_fune_2019	TZ-21_fune_2019_05	TZ-21_fune_2019_Q2	TZ-21_Tunduru_fune_2019	TZ-21_Tunduru_fune_2019_05	TZ-21_Tunduru_fune_2019_Q2
OKFR_002_E2-5273STDY12828380	TZ-AF-A-106	Fredros Okumu	Tanzania	Tundulu 1	2019	5	-10.959	37.237	F	1236-VO-TZ-OKUMU-OKFR-TZ-2008	1.1	2	TZA	Ruvuma	TZ-21	Tunduru	funestus	TZ-21_fune_2019	TZ-21_fune_2019_05	TZ-21_fune_2019_Q2	TZ-21_Tunduru_fune_2019	TZ-21_Tunduru_fune_2019_05	TZ-21_Tunduru_fune_2019_Q2
OKFR_002_E4-5273STDY12828381	TZ-AF-A-108	Fredros Okumu	Tanzania	Tundulu 1	2019	5	-10.959	37.237	F	1236-VO-TZ-OKUMU-OKFR-TZ-2008	1.1	2	TZA	Ruvuma	TZ-21	Tunduru	funestus	TZ-21_fune_2019	TZ-21_fune_2019_05	TZ-21_fune_2019_Q2	TZ-21_Tunduru_fune_2019	TZ-21_Tunduru_fune_2019_05	TZ-21_Tunduru_fune_2019_Q2
OKFR_002_E5-5273STDY12828382	TZ-AF-A-109	Fredros Okumu	Tanzania	Tundulu 1	2019	5	-10.959	37.237	F	1236-VO-TZ-OKUMU-OKFR-TZ-2008	1.1	2	TZA	Ruvuma	TZ-21	Tunduru	funestus	TZ-21_fune_2019	TZ-21_fune_2019_05	TZ-21_fune_2019_Q2	TZ-21_Tunduru_fune_2019	TZ-21_Tunduru_fune_2019_05	TZ-21_Tunduru_fune_2019_Q2
OKFR_002_E6-5273STDY12828383	TZ-AF-A-110	Fredros Okumu	Tanzania	Tundulu 1	2019	5	-10.959	37.237	F	1236-VO-TZ-OKUMU-OKFR-TZ-2008	1.1	2	TZA	Ruvuma	TZ-21	Tunduru	funestus	TZ-21_fune_2019	TZ-21_fune_2019_05	TZ-21_fune_2019_Q2	TZ-21_Tunduru_fune_2019	TZ-21_Tunduru_fune_2019_05	TZ-21_Tunduru_fune_2019_Q2
OKFR_002_F3-5273STDY12828387	TZ-AF-A-119	Fredros Okumu	Tanzania	Tundulu 2	2019	5	-11.071	37.502	F	1236-VO-TZ-OKUMU-OKFR-TZ-2008	1.1	2	TZA	Ruvuma	TZ-21	Tunduru	funestus	TZ-21_fune_2019	TZ-21_fune_2019_05	TZ-21_fune_2019_Q2	TZ-21_Tunduru_fune_2019	TZ-21_Tunduru_fune_2019_05	TZ-21_Tunduru_fune_2019_Q2
OKFR_002_F4-5273STDY12828388	TZ-AF-A-120	Fredros Okumu	Tanzania	Tundulu 2	2019	5	-11.071	37.502	F	1236-VO-TZ-OKUMU-OKFR-TZ-2008	1.1	2	TZA	Ruvuma	TZ-21	Tunduru	funestus	TZ-21_fune_2019	TZ-21_fune_2019_05	TZ-21_fune_2019_Q2	TZ-21_Tunduru_fune_2019	TZ-21_Tunduru_fune_2019_05	TZ-21_Tunduru_fune_2019_Q2
VBS23999	1236-TZ-A-TZF07	Fredros Okumu	Tanzania	Minepa Village	2017	8	-8.273	36.681	F	1236-VO-TZ-OKUMU-VMF00090	1	3	TZA	Morogoro	TZ-16	Ulanga	funestus	TZ-16_fune_2017	TZ-16_fune_2017_08	TZ-16_fune_2017_Q3	TZ-16_Ulanga_fune_2017	TZ-16_Ulanga_fune_2017_08	TZ-16_Ulanga_fune_2017_Q3
VBS24001	1236-TZ-A-TZF09	Fredros Okumu	Tanzania	Minepa Village	2017	8	-8.273	36.681	F	1236-VO-TZ-OKUMU-VMF00090	1	3	TZA	Morogoro	TZ-16	Ulanga	funestus	TZ-16_fune_2017	TZ-16_fune_2017_08	TZ-16_fune_2017_Q3	TZ-16_Ulanga_fune_2017	TZ-16_Ulanga_fune_2017_08	TZ-16_Ulanga_fune_2017_Q3
VBS24004	1236-TZ-A-TZF12	Fredros Okumu	Tanzania	Minepa Village	2017	8	-8.273	36.681	F	1236-VO-TZ-OKUMU-VMF00090	1	3	TZA	Morogoro	TZ-16	Ulanga	funestus	TZ-16_fune_2017	TZ-16_fune_2017_08	TZ-16_fune_2017_Q3	TZ-16_Ulanga_fune_2017	TZ-16_Ulanga_fune_2017_08	TZ-16_Ulanga_fune_2017_Q3
VBS24005	1236-TZ-A-TZF13	Fredros Okumu	Tanzania	Minepa Village	2017	8	-8.273	36.681	F	1236-VO-TZ-OKUMU-VMF00090	1	3	TZA	Morogoro	TZ-16	Ulanga	funestus	TZ-16_fune_2017	TZ-16_fune_2017_08	TZ-16_fune_2017_Q3	TZ-16_Ulanga_fune_2017	TZ-16_Ulanga_fune_2017_08	TZ-16_Ulanga_fune_2017_Q3
VBS24007	1236-TZ-A-TZF15	Fredros Okumu	Tanzania	Minepa Village	2017	8	-8.273	36.681	F	1236-VO-TZ-OKUMU-VMF00090	1	3	TZA	Morogoro	TZ-16	Ulanga	funestus	TZ-16_fune_2017	TZ-16_fune_2017_08	TZ-16_fune_2017_Q3	TZ-16_Ulanga_fune_2017	TZ-16_Ulanga_fune_2017_08	TZ-16_Ulanga_fune_2017_Q3
VBS24012	1236-TZ-A-TZF20	Fredros Okumu	Tanzania	Minepa Village	2017	8	-8.273	36.681	F	1236-VO-TZ-OKUMU-VMF00090	1	3	TZA	Morogoro	TZ-16	Ulanga	funestus	TZ-16_fune_2017	TZ-16_fune_2017_08	TZ-16_fune_2017_Q3	TZ-16_Ulanga_fune_2017	TZ-16_Ulanga_fune_2017_08	TZ-16_Ulanga_fune_2017_Q3
VBS24015	1236-TZ-A-TZF23	Fredros Okumu	Tanzania	Minepa Village	2017	8	-8.273	36.681	F	1236-VO-TZ-OKUMU-VMF00090	1	3	TZA	Morogoro	TZ-16	Ulanga	funestus	TZ-16_fune_2017	TZ-16_fune_2017_08	TZ-16_fune_2017_Q3	TZ-16_Ulanga_fune_2017	TZ-16_Ulanga_fune_2017_08	TZ-16_Ulanga_fune_2017_Q3
VBS24020	1236-TZ-A-TZF28	Fredros Okumu	Tanzania	Minepa Village	2017	8	-8.273	36.681	F	1236-VO-TZ-OKUMU-VMF00090	1	3	TZA	Morogoro	TZ-16	Ulanga	funestus	TZ-16_fune_2017	TZ-16_fune_2017_08	TZ-16_fune_2017_Q3	TZ-16_Ulanga_fune_2017	TZ-16_Ulanga_fune_2017_08	TZ-16_Ulanga_fune_2017_Q3
VBS24027	1236-TZ-A-TZF35	Fredros Okumu	Tanzania	Minepa Village	2017	8	-8.273	36.681	F	1236-VO-TZ-OKUMU-VMF00090	1	3	TZA	Morogoro	TZ-16	Ulanga	funestus	TZ-16_fune_2017	TZ-16_fune_2017_08	TZ-16_fune_2017_Q3	TZ-16_Ulanga_fune_2017	TZ-16_Ulanga_fune_2017_08	TZ-16_Ulanga_fune_2017_Q3
VBS24032	1236-TZ-A-TZF40	Fredros Okumu	Tanzania	Minepa Village	2017	8	-8.273	36.681	F	1236-VO-TZ-OKUMU-VMF00090	1	3	TZA	Morogoro	TZ-16	Ulanga	funestus	TZ-16_fune_2017	TZ-16_fune_2017_08	TZ-16_fune_2017_Q3	TZ-16_Ulanga_fune_2017	TZ-16_Ulanga_fune_2017_08	TZ-16_Ulanga_fune_2017_Q3
VBS81450	TZ_MOR_08	Joel Odero	Tanzania	Sululu	2021	-1	-7.984	36.818	F	1236-VO-TZ-OKUMU-VMF00248	1.1	-1	TZA	Morogoro	TZ-16	Kilombero	funestus	TZ-16_fune_2021	TZ-16_fune_2021	TZ-16_fune_2021	TZ-16_Kilombero_fune_2021	TZ-16_Kilombero_fune_2021	TZ-16_Kilombero_fune_2021
VBS81451	TZ_KAG_01	Joel Odero	Tanzania	Byeju	2022	-1	-1.08	31.376	F	1236-VO-TZ-OKUMU-VMF00248	1.1	-1	TZA	Kagera	TZ-05	Missenyi	funestus	TZ-05_fune_2022	TZ-05_fune_2022	TZ-05_fune_2022	TZ-05_Missenyi_fune_2022	TZ-05_Missenyi_fune_2022	TZ-05_Missenyi_fune_2022
VBS81452	TZ_KAG_02	Joel Odero	Tanzania	Byeju	2022	-1	-1.08	31.376	F	1236-VO-TZ-OKUMU-VMF00248	1.1	-1	TZA	Kagera	TZ-05	Missenyi	funestus	TZ-05_fune_2022	TZ-05_fune_2022	TZ-05_fune_2022	TZ-05_Missenyi_fune_2022	TZ-05_Missenyi_fune_2022	TZ-05_Missenyi_fune_2022
VBS81453	TZ_KAG_09	Joel Odero	Tanzania	Byeju	2022	-1	-1.08	31.376	F	1236-VO-TZ-OKUMU-VMF00248	1.1	-1	TZA	Kagera	TZ-05	Missenyi	funestus	TZ-05_fune_2022	TZ-05_fune_2022	TZ-05_fune_2022	TZ-05_Missenyi_fune_2022	TZ-05_Missenyi_fune_2022	TZ-05_Missenyi_fune_2022
VBS81454	TZ_KAG_10	Joel Odero	Tanzania	Byeju	2022	-1	-1.08	31.376	F	1236-VO-TZ-OKUMU-VMF00248	1.1	-1	TZA	Kagera	TZ-05	Missenyi	funestus	TZ-05_fune_2022	TZ-05_fune_2022	TZ-05_fune_2022	TZ-05_Missenyi_fune_2022	TZ-05_Missenyi_fune_2022	TZ-05_Missenyi_fune_2022
VBS81455	TZ_MTW_02	Joel Odero	Tanzania	Mahurunga	2022	-1	-10.538	40.279	F	1236-VO-TZ-OKUMU-VMF00248	1.1	-1	TZA	Mtwara	TZ-17	Mtwara	funestus	TZ-17_fune_2022	TZ-17_fune_2022	TZ-17_fune_2022	TZ-17_Mtwara_fune_2022	TZ-17_Mtwara_fune_2022	TZ-17_Mtwara_fune_2022
VBS81456	TZ_MTW_09	Joel Odero	Tanzania	Mahurunga	2022	-1	-10.538	40.279	F	1236-VO-TZ-OKUMU-VMF00248	1.1	-1	TZA	Mtwara	TZ-17	Mtwara	funestus	TZ-17_fune_2022	TZ-17_fune_2022	TZ-17_fune_2022	TZ-17_Mtwara_fune_2022	TZ-17_Mtwara_fune_2022	TZ-17_Mtwara_fune_2022
VBS81457	TZ_MOR_11	Joel Odero	Tanzania	Sululu	2021	-1	-7.984	36.818	F	1236-VO-TZ-OKUMU-VMF00248	1.1	-1	TZA	Morogoro	TZ-16	Kilombero	funestus	TZ-16_fune_2021	TZ-16_fune_2021	TZ-16_fune_2021	TZ-16_Kilombero_fune_2021	TZ-16_Kilombero_fune_2021	TZ-16_Kilombero_fune_2021
VBS81458	TZ_MOR_12	Joel Odero	Tanzania	Sululu	2021	-1	-7.984	36.818	F	1236-VO-TZ-OKUMU-VMF00248	1.1	-1	TZA	Morogoro	TZ-16	Kilombero	funestus	TZ-16_fune_2021	TZ-16_fune_2021	TZ-16_fune_2021	TZ-16_Kilombero_fune_2021	TZ-16_Kilombero_fune_2021	TZ-16_Kilombero_fune_2021
VBS81459	TZ_MOR_13	Joel Odero	Tanzania	Sululu	2021	-1	-7.984	36.818	F	1236-VO-TZ-OKUMU-VMF00248	1.1	-1	TZA	Morogoro	TZ-16	Kilombero	funestus	TZ-16_fune_2021	TZ-16_fune_2021	TZ-16_fune_2021	TZ-16_Kilombero_fune_2021	TZ-16_Kilombero_fune_2021	TZ-16_Kilombero_fune_2021
VBS81460	TZ_MOR_14	Joel Odero	Tanzania	Sululu	2021	-1	-7.984	36.818	F	1236-VO-TZ-OKUMU-VMF00248	1.1	-1	TZA	Morogoro	TZ-16	Kilombero	funestus	TZ-16_fune_2021	TZ-16_fune_2021	TZ-16_fune_2021	TZ-16_Kilombero_fune_2021	TZ-16_Kilombero_fune_2021	TZ-16_Kilombero_fune_2021
VBS81461	TZ_MOR_15	Joel Odero	Tanzania	Sululu	2021	-1	-7.984	36.818	F	1236-VO-TZ-OKUMU-VMF00248	1.1	-1	TZA	Morogoro	TZ-16	Kilombero	funestus	TZ-16_fune_2021	TZ-16_fune_2021	TZ-16_fune_2021	TZ-16_Kilombero_fune_2021	TZ-16_Kilombero_fune_2021	TZ-16_Kilombero_fune_2021
VBS81462	TZ_MOR_16	Joel Odero	Tanzania	Sululu	2021	-1	-7.984	36.818	F	1236-VO-TZ-OKUMU-VMF00248	1.1	-1	TZA	Morogoro	TZ-16	Kilombero	funestus	TZ-16_fune_2021	TZ-16_fune_2021	TZ-16_fune_2021	TZ-16_Kilombero_fune_2021	TZ-16_Kilombero_fune_2021	TZ-16_Kilombero_fune_2021
VBS81463	TZ_MOR_18	Joel Odero	Tanzania	Sululu	2021	-1	-7.984	36.818	F	1236-VO-TZ-OKUMU-VMF00248	1.1	-1	TZA	Morogoro	TZ-16	Kilombero	funestus	TZ-16_fune_2021	TZ-16_fune_2021	TZ-16_fune_2021	TZ-16_Kilombero_fune_2021	TZ-16_Kilombero_fune_2021	TZ-16_Kilombero_fune_2021
VBS81464	TZ_MOR_19	Joel Odero	Tanzania	Sululu	2021	-1	-7.984	36.818	F	1236-VO-TZ-OKUMU-VMF00248	1.1	-1	TZA	Morogoro	TZ-16	Kilombero	funestus	TZ-16_fune_2021	TZ-16_fune_2021	TZ-16_fune_2021	TZ-16_Kilombero_fune_2021	TZ-16_Kilombero_fune_2021	TZ-16_Kilombero_fune_2021
VBS81466	TZ_KAG_21	Joel Odero	Tanzania	Byeju	2022	-1	-1.08	31.376	F	1236-VO-TZ-OKUMU-VMF00248	1.1	-1	TZA	Kagera	TZ-05	Missenyi	funestus	TZ-05_fune_2022	TZ-05_fune_2022	TZ-05_fune_2022	TZ-05_Missenyi_fune_2022	TZ-05_Missenyi_fune_2022	TZ-05_Missenyi_fune_2022
VBS81467	TZ_KAG_22	Joel Odero	Tanzania	Byeju	2022	-1	-1.08	31.376	F	1236-VO-TZ-OKUMU-VMF00248	1.1	-1	TZA	Kagera	TZ-05	Missenyi	funestus	TZ-05_fune_2022	TZ-05_fune_2022	TZ-05_fune_2022	TZ-05_Missenyi_fune_2022	TZ-05_Missenyi_fune_2022	TZ-05_Missenyi_fune_2022
VBS81468	TZ_KAG_23	Joel Odero	Tanzania	Byeju	2022	-1	-1.08	31.376	F	1236-VO-TZ-OKUMU-VMF00248	1.1	-1	TZA	Kagera	TZ-05	Missenyi	funestus	TZ-05_fune_2022	TZ-05_fune_2022	TZ-05_fune_2022	TZ-05_Missenyi_fune_2022	TZ-05_Missenyi_fune_2022	TZ-05_Missenyi_fune_2022
VBS81469	TZ_KAG_24	Joel Odero	Tanzania	Byeju	2022	-1	-1.08	31.376	F	1236-VO-TZ-OKUMU-VMF00248	1.1	-1	TZA	Kagera	TZ-05	Missenyi	funestus	TZ-05_fune_2022	TZ-05_fune_2022	TZ-05_fune_2022	TZ-05_Missenyi_fune_2022	TZ-05_Missenyi_fune_2022	TZ-05_Missenyi_fune_2022
VBS81470	TZ_KAG_26	Joel Odero	Tanzania	Byeju	2022	-1	-1.08	31.376	F	1236-VO-TZ-OKUMU-VMF00248	1.1	-1	TZA	Kagera	TZ-05	Missenyi	funestus	TZ-05_fune_2022	TZ-05_fune_2022	TZ-05_fune_2022	TZ-05_Missenyi_fune_2022	TZ-05_Missenyi_fune_2022	TZ-05_Missenyi_fune_2022
VBS81471	TZ_KAG_29	Joel Odero	Tanzania	Byeju	2022	-1	-1.08	31.376	F	1236-VO-TZ-OKUMU-VMF00248	1.1	-1	TZA	Kagera	TZ-05	Missenyi	funestus	TZ-05_fune_2022	TZ-05_fune_2022	TZ-05_fune_2022	TZ-05_Missenyi_fune_2022	TZ-05_Missenyi_fune_2022	TZ-05_Missenyi_fune_2022
VBS81472	TZ_MTW_11	Joel Odero	Tanzania	Mahurunga	2022	-1	-10.538	40.279	F	1236-VO-TZ-OKUMU-VMF00248	1.1	-1	TZA	Mtwara	TZ-17	Mtwara	funestus	TZ-17_fune_2022	TZ-17_fune_2022	TZ-17_fune_2022	TZ-17_Mtwara_fune_2022	TZ-17_Mtwara_fune_2022	TZ-17_Mtwara_fune_2022
VBS81473	TZ_MTW_14	Joel Odero	Tanzania	Mahurunga	2022	-1	-10.538	40.279	F	1236-VO-TZ-OKUMU-VMF00248	1.1	-1	TZA	Mtwara	TZ-17	Mtwara	funestus	TZ-17_fune_2022	TZ-17_fune_2022	TZ-17_fune_2022	TZ-17_Mtwara_fune_2022	TZ-17_Mtwara_fune_2022	TZ-17_Mtwara_fune_2022
VBS81474	TZ_MTW_15	Joel Odero	Tanzania	Mahurunga	2022	-1	-10.538	40.279	F	1236-VO-TZ-OKUMU-VMF00248	1.1	-1	TZA	Mtwara	TZ-17	Mtwara	funestus	TZ-17_fune_2022	TZ-17_fune_2022	TZ-17_fune_2022	TZ-17_Mtwara_fune_2022	TZ-17_Mtwara_fune_2022	TZ-17_Mtwara_fune_2022
VBS81475	TZ_MTW_16	Joel Odero	Tanzania	Mahurunga	2022	-1	-10.538	40.279	F	1236-VO-TZ-OKUMU-VMF00248	1.1	-1	TZA	Mtwara	TZ-17	Mtwara	funestus	TZ-17_fune_2022	TZ-17_fune_2022	TZ-17_fune_2022	TZ-17_Mtwara_fune_2022	TZ-17_Mtwara_fune_2022	TZ-17_Mtwara_fune_2022
VBS81476	TZ_MTW_17	Joel Odero	Tanzania	Mahurunga	2022	-1	-10.538	40.279	F	1236-VO-TZ-OKUMU-VMF00248	1.1	-1	TZA	Mtwara	TZ-17	Mtwara	funestus	TZ-17_fune_2022	TZ-17_fune_2022	TZ-17_fune_2022	TZ-17_Mtwara_fune_2022	TZ-17_Mtwara_fune_2022	TZ-17_Mtwara_fune_2022
VBS81477	TZ_MTW_18	Joel Odero	Tanzania	Mahurunga	2022	-1	-10.538	40.279	F	1236-VO-TZ-OKUMU-VMF00248	1.1	-1	TZA	Mtwara	TZ-17	Mtwara	parensis	TZ-17_pare_2022	TZ-17_pare_2022	TZ-17_pare_2022	TZ-17_Mtwara_pare_2022	TZ-17_Mtwara_pare_2022	TZ-17_Mtwara_pare_2022
VBS81478	TZ_MTW_19	Joel Odero	Tanzania	Mahurunga	2022	-1	-10.538	40.279	F	1236-VO-TZ-OKUMU-VMF00248	1.1	-1	TZA	Mtwara	TZ-17	Mtwara	funestus	TZ-17_fune_2022	TZ-17_fune_2022	TZ-17_fune_2022	TZ-17_Mtwara_fune_2022	TZ-17_Mtwara_fune_2022	TZ-17_Mtwara_fune_2022
VBS81479	TZ_MTW_20	Joel Odero	Tanzania	Mahurunga	2022	-1	-10.538	40.279	F	1236-VO-TZ-OKUMU-VMF00248	1.1	-1	TZA	Mtwara	TZ-17	Mtwara	funestus	TZ-17_fune_2022	TZ-17_fune_2022	TZ-17_fune_2022	TZ-17_Mtwara_fune_2022	TZ-17_Mtwara_fune_2022	TZ-17_Mtwara_fune_2022
VBS82166	TZ_KAT_2	Joel Odero	Tanzania	Vikonge	2022	3	-6.091	30.936	F	1236-VO-TZ-OKUMU-VMF00252	1.2	1	TZA	Katavi	TZ-28	Mpanda	funestus	TZ-28_fune_2022	TZ-28_fune_2022_03	TZ-28_fune_2022_Q1	TZ-28_Mpanda_fune_2022	TZ-28_Mpanda_fune_2022_03	TZ-28_Mpanda_fune_2022_Q1
VBS82167	TZ_KAT_3	Joel Odero	Tanzania	Vikonge	2022	3	-6.091	30.936	F	1236-VO-TZ-OKUMU-VMF00252	1.2	1	TZA	Katavi	TZ-28	Mpanda	funestus	TZ-28_fune_2022	TZ-28_fune_2022_03	TZ-28_fune_2022_Q1	TZ-28_Mpanda_fune_2022	TZ-28_Mpanda_fune_2022_03	TZ-28_Mpanda_fune_2022_Q1
VBS82168	TZ_KAT_5	Joel Odero	Tanzania	Vikonge	2022	3	-6.091	30.936	F	1236-VO-TZ-OKUMU-VMF00252	1.2	1	TZA	Katavi	TZ-28	Mpanda	funestus	TZ-28_fune_2022	TZ-28_fune_2022_03	TZ-28_fune_2022_Q1	TZ-28_Mpanda_fune_2022	TZ-28_Mpanda_fune_2022_03	TZ-28_Mpanda_fune_2022_Q1
VBS82169	TZ_KAT_8	Joel Odero	Tanzania	Vikonge	2022	3	-6.091	30.936	F	1236-VO-TZ-OKUMU-VMF00252	1.2	1	TZA	Katavi	TZ-28	Mpanda	funestus	TZ-28_fune_2022	TZ-28_fune_2022_03	TZ-28_fune_2022_Q1	TZ-28_Mpanda_fune_2022	TZ-28_Mpanda_fune_2022_03	TZ-28_Mpanda_fune_2022_Q1
VBS82170	TZ_KAT_9	Joel Odero	Tanzania	Vikonge	2022	3	-6.091	30.936	F	1236-VO-TZ-OKUMU-VMF00252	1.2	1	TZA	Katavi	TZ-28	Mpanda	funestus	TZ-28_fune_2022	TZ-28_fune_2022_03	TZ-28_fune_2022_Q1	TZ-28_Mpanda_fune_2022	TZ-28_Mpanda_fune_2022_03	TZ-28_Mpanda_fune_2022_Q1
VBS82171	TZ_KAT_11	Joel Odero	Tanzania	Vikonge	2022	3	-6.091	30.936	F	1236-VO-TZ-OKUMU-VMF00252	1.2	1	TZA	Katavi	TZ-28	Mpanda	funestus	TZ-28_fune_2022	TZ-28_fune_2022_03	TZ-28_fune_2022_Q1	TZ-28_Mpanda_fune_2022	TZ-28_Mpanda_fune_2022_03	TZ-28_Mpanda_fune_2022_Q1
VBS82172	TZ_KAT_14	Joel Odero	Tanzania	Vikonge	2022	3	-6.091	30.936	F	1236-VO-TZ-OKUMU-VMF00252	1.2	1	TZA	Katavi	TZ-28	Mpanda	funestus	TZ-28_fune_2022	TZ-28_fune_2022_03	TZ-28_fune_2022_Q1	TZ-28_Mpanda_fune_2022	TZ-28_Mpanda_fune_2022_03	TZ-28_Mpanda_fune_2022_Q1
VBS82173	TZ_KAT_15	Joel Odero	Tanzania	Vikonge	2022	3	-6.091	30.936	F	1236-VO-TZ-OKUMU-VMF00252	1.2	1	TZA	Katavi	TZ-28	Mpanda	funestus	TZ-28_fune_2022	TZ-28_fune_2022_03	TZ-28_fune_2022_Q1	TZ-28_Mpanda_fune_2022	TZ-28_Mpanda_fune_2022_03	TZ-28_Mpanda_fune_2022_Q1
VBS82174	TZ_KAT_19	Joel Odero	Tanzania	Vikonge	2022	3	-6.091	30.936	F	1236-VO-TZ-OKUMU-VMF00252	1.2	1	TZA	Katavi	TZ-28	Mpanda	funestus	TZ-28_fune_2022	TZ-28_fune_2022_03	TZ-28_fune_2022_Q1	TZ-28_Mpanda_fune_2022	TZ-28_Mpanda_fune_2022_03	TZ-28_Mpanda_fune_2022_Q1
VBS82176	TZ_RUV_8	Joel Odero	Tanzania	Nandembo	2022	3	-10.983	37.283	F	1236-VO-TZ-OKUMU-VMF00252	1.2	1	TZA	Ruvuma	TZ-21	Tunduru	funestus	TZ-21_fune_2022	TZ-21_fune_2022_03	TZ-21_fune_2022_Q1	TZ-21_Tunduru_fune_2022	TZ-21_Tunduru_fune_2022_03	TZ-21_Tunduru_fune_2022_Q1
VBS82177	TZ_RUV_9	Joel Odero	Tanzania	Nandembo	2022	3	-10.983	37.283	F	1236-VO-TZ-OKUMU-VMF00252	1.2	1	TZA	Ruvuma	TZ-21	Tunduru	funestus	TZ-21_fune_2022	TZ-21_fune_2022_03	TZ-21_fune_2022_Q1	TZ-21_Tunduru_fune_2022	TZ-21_Tunduru_fune_2022_03	TZ-21_Tunduru_fune_2022_Q1
VBS82178	TZ_RUV_13	Joel Odero	Tanzania	Nandembo	2022	3	-10.983	37.283	F	1236-VO-TZ-OKUMU-VMF00252	1.2	1	TZA	Ruvuma	TZ-21	Tunduru	funestus	TZ-21_fune_2022	TZ-21_fune_2022_03	TZ-21_fune_2022_Q1	TZ-21_Tunduru_fune_2022	TZ-21_Tunduru_fune_2022_03	TZ-21_Tunduru_fune_2022_Q1
VBS82179	TZ_RUV_18	Joel Odero	Tanzania	Nandembo	2022	3	-10.983	37.283	F	1236-VO-TZ-OKUMU-VMF00252	1.2	1	TZA	Ruvuma	TZ-21	Tunduru	funestus	TZ-21_fune_2022	TZ-21_fune_2022_03	TZ-21_fune_2022_Q1	TZ-21_Tunduru_fune_2022	TZ-21_Tunduru_fune_2022_03	TZ-21_Tunduru_fune_2022_Q1
VBS82180	TZ_DOM_1	Joel Odero	Tanzania	Mbori	2022	5	-6.272	36.378	F	1236-VO-TZ-OKUMU-VMF00252	1.2	2	TZA	Dodoma	TZ-03	Mpwapwa	funestus	TZ-03_fune_2022	TZ-03_fune_2022_05	TZ-03_fune_2022_Q2	TZ-03_Mpwapwa_fune_2022	TZ-03_Mpwapwa_fune_2022_05	TZ-03_Mpwapwa_fune_2022_Q2
VBS82181	TZ_DOM_2	Joel Odero	Tanzania	Mbori	2022	5	-6.272	36.378	F	1236-VO-TZ-OKUMU-VMF00252	1.2	2	TZA	Dodoma	TZ-03	Mpwapwa	funestus	TZ-03_fune_2022	TZ-03_fune_2022_05	TZ-03_fune_2022_Q2	TZ-03_Mpwapwa_fune_2022	TZ-03_Mpwapwa_fune_2022_05	TZ-03_Mpwapwa_fune_2022_Q2
VBS82182	TZ_DOM_3	Joel Odero	Tanzania	Mbori	2022	5	-6.272	36.378	F	1236-VO-TZ-OKUMU-VMF00252	1.2	2	TZA	Dodoma	TZ-03	Mpwapwa	funestus	TZ-03_fune_2022	TZ-03_fune_2022_05	TZ-03_fune_2022_Q2	TZ-03_Mpwapwa_fune_2022	TZ-03_Mpwapwa_fune_2022_05	TZ-03_Mpwapwa_fune_2022_Q2
VBS82183	TZ_DOM_4	Joel Odero	Tanzania	Mbori	2022	5	-6.272	36.378	F	1236-VO-TZ-OKUMU-VMF00252	1.2	2	TZA	Dodoma	TZ-03	Mpwapwa	funestus	TZ-03_fune_2022	TZ-03_fune_2022_05	TZ-03_fune_2022_Q2	TZ-03_Mpwapwa_fune_2022	TZ-03_Mpwapwa_fune_2022_05	TZ-03_Mpwapwa_fune_2022_Q2
VBS82185	TZ_DOM_6	Joel Odero	Tanzania	Mbori	2022	5	-6.272	36.378	F	1236-VO-TZ-OKUMU-VMF00252	1.2	2	TZA	Dodoma	TZ-03	Mpwapwa	funestus	TZ-03_fune_2022	TZ-03_fune_2022_05	TZ-03_fune_2022_Q2	TZ-03_Mpwapwa_fune_2022	TZ-03_Mpwapwa_fune_2022_05	TZ-03_Mpwapwa_fune_2022_Q2
VBS82187	TZ_DOM_8	Joel Odero	Tanzania	Mbori	2022	5	-6.272	36.378	F	1236-VO-TZ-OKUMU-VMF00252	1.2	2	TZA	Dodoma	TZ-03	Mpwapwa	funestus	TZ-03_fune_2022	TZ-03_fune_2022_05	TZ-03_fune_2022_Q2	TZ-03_Mpwapwa_fune_2022	TZ-03_Mpwapwa_fune_2022_05	TZ-03_Mpwapwa_fune_2022_Q2
VBS82189	TZ_DOM_11	Joel Odero	Tanzania	Mbori	2022	5	-6.272	36.378	F	1236-VO-TZ-OKUMU-VMF00252	1.2	2	TZA	Dodoma	TZ-03	Mpwapwa	funestus	TZ-03_fune_2022	TZ-03_fune_2022_05	TZ-03_fune_2022_Q2	TZ-03_Mpwapwa_fune_2022	TZ-03_Mpwapwa_fune_2022_05	TZ-03_Mpwapwa_fune_2022_Q2
VBS82190	TZ_DOM_12	Joel Odero	Tanzania	Mbori	2022	5	-6.272	36.378	F	1236-VO-TZ-OKUMU-VMF00252	1.2	2	TZA	Dodoma	TZ-03	Mpwapwa	funestus	TZ-03_fune_2022	TZ-03_fune_2022_05	TZ-03_fune_2022_Q2	TZ-03_Mpwapwa_fune_2022	TZ-03_Mpwapwa_fune_2022_05	TZ-03_Mpwapwa_fune_2022_Q2
VBS82191	TZ_DOM_13	Joel Odero	Tanzania	Mbori	2022	5	-6.272	36.378	F	1236-VO-TZ-OKUMU-VMF00252	1.2	2	TZA	Dodoma	TZ-03	Mpwapwa	funestus	TZ-03_fune_2022	TZ-03_fune_2022_05	TZ-03_fune_2022_Q2	TZ-03_Mpwapwa_fune_2022	TZ-03_Mpwapwa_fune_2022_05	TZ-03_Mpwapwa_fune_2022_Q2
VBS82192	TZ_DOM_14	Joel Odero	Tanzania	Mbori	2022	5	-6.272	36.378	F	1236-VO-TZ-OKUMU-VMF00252	1.2	2	TZA	Dodoma	TZ-03	Mpwapwa	funestus	TZ-03_fune_2022	TZ-03_fune_2022_05	TZ-03_fune_2022_Q2	TZ-03_Mpwapwa_fune_2022	TZ-03_Mpwapwa_fune_2022_05	TZ-03_Mpwapwa_fune_2022_Q2
VBS82193	TZ_DOM_15	Joel Odero	Tanzania	Mbori	2022	5	-6.272	36.378	F	1236-VO-TZ-OKUMU-VMF00252	1.2	2	TZA	Dodoma	TZ-03	Mpwapwa	funestus	TZ-03_fune_2022	TZ-03_fune_2022_05	TZ-03_fune_2022_Q2	TZ-03_Mpwapwa_fune_2022	TZ-03_Mpwapwa_fune_2022_05	TZ-03_Mpwapwa_fune_2022_Q2
VBS82195	TZ_DOM_17	Joel Odero	Tanzania	Mbori	2022	5	-6.272	36.378	F	1236-VO-TZ-OKUMU-VMF00252	1.2	2	TZA	Dodoma	TZ-03	Mpwapwa	funestus	TZ-03_fune_2022	TZ-03_fune_2022_05	TZ-03_fune_2022_Q2	TZ-03_Mpwapwa_fune_2022	TZ-03_Mpwapwa_fune_2022_05	TZ-03_Mpwapwa_fune_2022_Q2
VBS82196	TZ_DOM_18	Joel Odero	Tanzania	Mbori	2022	5	-6.272	36.378	F	1236-VO-TZ-OKUMU-VMF00252	1.2	2	TZA	Dodoma	TZ-03	Mpwapwa	funestus	TZ-03_fune_2022	TZ-03_fune_2022_05	TZ-03_fune_2022_Q2	TZ-03_Mpwapwa_fune_2022	TZ-03_Mpwapwa_fune_2022_05	TZ-03_Mpwapwa_fune_2022_Q2
VBS82197	TZ_DOM_19	Joel Odero	Tanzania	Mbori	2022	5	-6.272	36.378	F	1236-VO-TZ-OKUMU-VMF00252	1.2	2	TZA	Dodoma	TZ-03	Mpwapwa	funestus	TZ-03_fune_2022	TZ-03_fune_2022_05	TZ-03_fune_2022_Q2	TZ-03_Mpwapwa_fune_2022	TZ-03_Mpwapwa_fune_2022_05	TZ-03_Mpwapwa_fune_2022_Q2
VBS82198	TZ_DOM_20	Joel Odero	Tanzania	Mbori	2022	5	-6.272	36.378	F	1236-VO-TZ-OKUMU-VMF00252	1.2	2	TZA	Dodoma	TZ-03	Mpwapwa	funestus	TZ-03_fune_2022	TZ-03_fune_2022_05	TZ-03_fune_2022_Q2	TZ-03_Mpwapwa_fune_2022	TZ-03_Mpwapwa_fune_2022_05	TZ-03_Mpwapwa_fune_2022_Q2
VBS82199	TZ_BAG_1	Joel Odero	Tanzania	Sengasenga	2022	8	-6.386	38.575	F	1236-VO-TZ-OKUMU-VMF00252	1.2	3	TZA	Pwani	TZ-19	Bagamoyo	funestus	TZ-19_fune_2022	TZ-19_fune_2022_08	TZ-19_fune_2022_Q3	TZ-19_Bagamoyo_fune_2022	TZ-19_Bagamoyo_fune_2022_08	TZ-19_Bagamoyo_fune_2022_Q3
VBS82200	TZ_BAG_4	Joel Odero	Tanzania	Sengasenga	2022	8	-6.386	38.575	F	1236-VO-TZ-OKUMU-VMF00252	1.2	3	TZA	Pwani	TZ-19	Bagamoyo	funestus	TZ-19_fune_2022	TZ-19_fune_2022_08	TZ-19_fune_2022_Q3	TZ-19_Bagamoyo_fune_2022	TZ-19_Bagamoyo_fune_2022_08	TZ-19_Bagamoyo_fune_2022_Q3
VBS82201	TZ_LND_1	Joel Odero	Tanzania	Mtualonga	2022	9	-10.218	39.492	F	1236-VO-TZ-OKUMU-VMF00252	1.2	3	TZA	Lindi	TZ-12	Lindi	funestus	TZ-12_fune_2022	TZ-12_fune_2022_09	TZ-12_fune_2022_Q3	TZ-12_Lindi_fune_2022	TZ-12_Lindi_fune_2022_09	TZ-12_Lindi_fune_2022_Q3
VBS82202	TZ_LND_2	Joel Odero	Tanzania	Mtualonga	2022	9	-10.218	39.492	F	1236-VO-TZ-OKUMU-VMF00252	1.2	3	TZA	Lindi	TZ-12	Lindi	funestus	TZ-12_fune_2022	TZ-12_fune_2022_09	TZ-12_fune_2022_Q3	TZ-12_Lindi_fune_2022	TZ-12_Lindi_fune_2022_09	TZ-12_Lindi_fune_2022_Q3
VBS82203	TZ_LND_3	Joel Odero	Tanzania	Mtualonga	2022	9	-10.218	39.492	F	1236-VO-TZ-OKUMU-VMF00252	1.2	3	TZA	Lindi	TZ-12	Lindi	funestus	TZ-12_fune_2022	TZ-12_fune_2022_09	TZ-12_fune_2022_Q3	TZ-12_Lindi_fune_2022	TZ-12_Lindi_fune_2022_09	TZ-12_Lindi_fune_2022_Q3
VBS82204	TZ_LND_4	Joel Odero	Tanzania	Mtualonga	2022	9	-10.218	39.492	F	1236-VO-TZ-OKUMU-VMF00252	1.2	3	TZA	Lindi	TZ-12	Lindi	funestus	TZ-12_fune_2022	TZ-12_fune_2022_09	TZ-12_fune_2022_Q3	TZ-12_Lindi_fune_2022	TZ-12_Lindi_fune_2022_09	TZ-12_Lindi_fune_2022_Q3
VBS82205	TZ_LND_5	Joel Odero	Tanzania	Mtualonga	2022	9	-10.218	39.492	F	1236-VO-TZ-OKUMU-VMF00252	1.2	3	TZA	Lindi	TZ-12	Lindi	funestus	TZ-12_fune_2022	TZ-12_fune_2022_09	TZ-12_fune_2022_Q3	TZ-12_Lindi_fune_2022	TZ-12_Lindi_fune_2022_09	TZ-12_Lindi_fune_2022_Q3
VBS82206	TZ_LND_6	Joel Odero	Tanzania	Mtualonga	2022	9	-10.218	39.492	F	1236-VO-TZ-OKUMU-VMF00252	1.2	3	TZA	Lindi	TZ-12	Lindi	funestus	TZ-12_fune_2022	TZ-12_fune_2022_09	TZ-12_fune_2022_Q3	TZ-12_Lindi_fune_2022	TZ-12_Lindi_fune_2022_09	TZ-12_Lindi_fune_2022_Q3
VBS82207	TZ_LND_7	Joel Odero	Tanzania	Mtualonga	2022	9	-10.218	39.492	F	1236-VO-TZ-OKUMU-VMF00252	1.2	3	TZA	Lindi	TZ-12	Lindi	funestus	TZ-12_fune_2022	TZ-12_fune_2022_09	TZ-12_fune_2022_Q3	TZ-12_Lindi_fune_2022	TZ-12_Lindi_fune_2022_09	TZ-12_Lindi_fune_2022_Q3
VBS82208	TZ_LND_8	Joel Odero	Tanzania	Mtualonga	2022	9	-10.218	39.492	F	1236-VO-TZ-OKUMU-VMF00252	1.2	3	TZA	Lindi	TZ-12	Lindi	funestus	TZ-12_fune_2022	TZ-12_fune_2022_09	TZ-12_fune_2022_Q3	TZ-12_Lindi_fune_2022	TZ-12_Lindi_fune_2022_09	TZ-12_Lindi_fune_2022_Q3
VBS82209	TZ_LND_10	Joel Odero	Tanzania	Mtualonga	2022	9	-10.218	39.492	F	1236-VO-TZ-OKUMU-VMF00252	1.2	3	TZA	Lindi	TZ-12	Lindi	funestus	TZ-12_fune_2022	TZ-12_fune_2022_09	TZ-12_fune_2022_Q3	TZ-12_Lindi_fune_2022	TZ-12_Lindi_fune_2022_09	TZ-12_Lindi_fune_2022_Q3
VBS82210	TZ_LND_11	Joel Odero	Tanzania	Mtualonga	2022	9	-10.218	39.492	F	1236-VO-TZ-OKUMU-VMF00252	1.2	3	TZA	Lindi	TZ-12	Lindi	funestus	TZ-12_fune_2022	TZ-12_fune_2022_09	TZ-12_fune_2022_Q3	TZ-12_Lindi_fune_2022	TZ-12_Lindi_fune_2022_09	TZ-12_Lindi_fune_2022_Q3
VBS82211	TZ_LND_12	Joel Odero	Tanzania	Mtualonga	2022	9	-10.218	39.492	F	1236-VO-TZ-OKUMU-VMF00252	1.2	3	TZA	Lindi	TZ-12	Lindi	funestus	TZ-12_fune_2022	TZ-12_fune_2022_09	TZ-12_fune_2022_Q3	TZ-12_Lindi_fune_2022	TZ-12_Lindi_fune_2022_09	TZ-12_Lindi_fune_2022_Q3
VBS82212	TZ_LND_13	Joel Odero	Tanzania	Mtualonga	2022	9	-10.218	39.492	F	1236-VO-TZ-OKUMU-VMF00252	1.2	3	TZA	Lindi	TZ-12	Lindi	funestus	TZ-12_fune_2022	TZ-12_fune_2022_09	TZ-12_fune_2022_Q3	TZ-12_Lindi_fune_2022	TZ-12_Lindi_fune_2022_09	TZ-12_Lindi_fune_2022_Q3
VBS82213	TZ_LND_14	Joel Odero	Tanzania	Mtualonga	2022	9	-10.218	39.492	F	1236-VO-TZ-OKUMU-VMF00252	1.2	3	TZA	Lindi	TZ-12	Lindi	funestus	TZ-12_fune_2022	TZ-12_fune_2022_09	TZ-12_fune_2022_Q3	TZ-12_Lindi_fune_2022	TZ-12_Lindi_fune_2022_09	TZ-12_Lindi_fune_2022_Q3
VBS82214	TZ_LND_15	Joel Odero	Tanzania	Mtualonga	2022	9	-10.218	39.492	F	1236-VO-TZ-OKUMU-VMF00252	1.2	3	TZA	Lindi	TZ-12	Lindi	funestus	TZ-12_fune_2022	TZ-12_fune_2022_09	TZ-12_fune_2022_Q3	TZ-12_Lindi_fune_2022	TZ-12_Lindi_fune_2022_09	TZ-12_Lindi_fune_2022_Q3
VBS82215	TZ_LND_16	Joel Odero	Tanzania	Mtualonga	2022	9	-10.218	39.492	F	1236-VO-TZ-OKUMU-VMF00252	1.2	3	TZA	Lindi	TZ-12	Lindi	funestus	TZ-12_fune_2022	TZ-12_fune_2022_09	TZ-12_fune_2022_Q3	TZ-12_Lindi_fune_2022	TZ-12_Lindi_fune_2022_09	TZ-12_Lindi_fune_2022_Q3
VBS82216	TZ_LND_19	Joel Odero	Tanzania	Mtualonga	2022	9	-10.218	39.492	F	1236-VO-TZ-OKUMU-VMF00252	1.2	3	TZA	Lindi	TZ-12	Lindi	funestus	TZ-12_fune_2022	TZ-12_fune_2022_09	TZ-12_fune_2022_Q3	TZ-12_Lindi_fune_2022	TZ-12_Lindi_fune_2022_09	TZ-12_Lindi_fune_2022_Q3
VBS82217	TZ_TNG_1	Joel Odero	Tanzania	Kwamwale	2022	5	-5.157	38.729	F	1236-VO-TZ-OKUMU-VMF00252	1.2	2	TZA	Tanga	TZ-25	Muheza	funestus	TZ-25_fune_2022	TZ-25_fune_2022_05	TZ-25_fune_2022_Q2	TZ-25_Muheza_fune_2022	TZ-25_Muheza_fune_2022_05	TZ-25_Muheza_fune_2022_Q2
VBS82218	TZ_TNG_5	Joel Odero	Tanzania	Kwamwale	2022	5	-5.157	38.729	F	1236-VO-TZ-OKUMU-VMF00252	1.2	2	TZA	Tanga	TZ-25	Muheza	funestus	TZ-25_fune_2022	TZ-25_fune_2022_05	TZ-25_fune_2022_Q2	TZ-25_Muheza_fune_2022	TZ-25_Muheza_fune_2022_05	TZ-25_Muheza_fune_2022_Q2
VBS82220	TZ_TNG_8	Joel Odero	Tanzania	Kwamwale	2022	5	-5.157	38.729	F	1236-VO-TZ-OKUMU-VMF00252	1.2	2	TZA	Tanga	TZ-25	Muheza	funestus	TZ-25_fune_2022	TZ-25_fune_2022_05	TZ-25_fune_2022_Q2	TZ-25_Muheza_fune_2022	TZ-25_Muheza_fune_2022_05	TZ-25_Muheza_fune_2022_Q2
VBS82221	TZ_TNG_9	Joel Odero	Tanzania	Kwamwale	2022	5	-5.157	38.729	F	1236-VO-TZ-OKUMU-VMF00252	1.2	2	TZA	Tanga	TZ-25	Muheza	funestus	TZ-25_fune_2022	TZ-25_fune_2022_05	TZ-25_fune_2022_Q2	TZ-25_Muheza_fune_2022	TZ-25_Muheza_fune_2022_05	TZ-25_Muheza_fune_2022_Q2
VBS82222	TZ_TNG_10	Joel Odero	Tanzania	Kwamwale	2022	5	-5.157	38.729	F	1236-VO-TZ-OKUMU-VMF00252	1.2	2	TZA	Tanga	TZ-25	Muheza	funestus	TZ-25_fune_2022	TZ-25_fune_2022_05	TZ-25_fune_2022_Q2	TZ-25_Muheza_fune_2022	TZ-25_Muheza_fune_2022_05	TZ-25_Muheza_fune_2022_Q2
VBS82223	TZ_TNG_11	Joel Odero	Tanzania	Kwamwale	2022	5	-5.157	38.729	F	1236-VO-TZ-OKUMU-VMF00252	1.2	2	TZA	Tanga	TZ-25	Muheza	funestus	TZ-25_fune_2022	TZ-25_fune_2022_05	TZ-25_fune_2022_Q2	TZ-25_Muheza_fune_2022	TZ-25_Muheza_fune_2022_05	TZ-25_Muheza_fune_2022_Q2
VBS82224	TZ_TNG_12	Joel Odero	Tanzania	Kwamwale	2022	5	-5.157	38.729	F	1236-VO-TZ-OKUMU-VMF00252	1.2	2	TZA	Tanga	TZ-25	Muheza	funestus	TZ-25_fune_2022	TZ-25_fune_2022_05	TZ-25_fune_2022_Q2	TZ-25_Muheza_fune_2022	TZ-25_Muheza_fune_2022_05	TZ-25_Muheza_fune_2022_Q2
VBS82225	TZ_TNG_13	Joel Odero	Tanzania	Kwamwale	2022	5	-5.157	38.729	F	1236-VO-TZ-OKUMU-VMF00252	1.2	2	TZA	Tanga	TZ-25	Muheza	funestus	TZ-25_fune_2022	TZ-25_fune_2022_05	TZ-25_fune_2022_Q2	TZ-25_Muheza_fune_2022	TZ-25_Muheza_fune_2022_05	TZ-25_Muheza_fune_2022_Q2
VBS82226	TZ_TNG_14	Joel Odero	Tanzania	Kwamwale	2022	5	-5.157	38.729	F	1236-VO-TZ-OKUMU-VMF00252	1.2	2	TZA	Tanga	TZ-25	Muheza	funestus	TZ-25_fune_2022	TZ-25_fune_2022_05	TZ-25_fune_2022_Q2	TZ-25_Muheza_fune_2022	TZ-25_Muheza_fune_2022_05	TZ-25_Muheza_fune_2022_Q2
VBS82227	TZ_TNG_15	Joel Odero	Tanzania	Kwamwale	2022	5	-5.157	38.729	F	1236-VO-TZ-OKUMU-VMF00252	1.2	2	TZA	Tanga	TZ-25	Muheza	funestus	TZ-25_fune_2022	TZ-25_fune_2022_05	TZ-25_fune_2022_Q2	TZ-25_Muheza_fune_2022	TZ-25_Muheza_fune_2022_05	TZ-25_Muheza_fune_2022_Q2
VBS82228	TZ_TNG_16	Joel Odero	Tanzania	Kwamwale	2022	5	-5.157	38.729	F	1236-VO-TZ-OKUMU-VMF00252	1.2	2	TZA	Tanga	TZ-25	Muheza	funestus	TZ-25_fune_2022	TZ-25_fune_2022_05	TZ-25_fune_2022_Q2	TZ-25_Muheza_fune_2022	TZ-25_Muheza_fune_2022_05	TZ-25_Muheza_fune_2022_Q2
VBS82229	TZ_TNG_17	Joel Odero	Tanzania	Kwamwale	2022	5	-5.157	38.729	F	1236-VO-TZ-OKUMU-VMF00252	1.2	2	TZA	Tanga	TZ-25	Muheza	funestus	TZ-25_fune_2022	TZ-25_fune_2022_05	TZ-25_fune_2022_Q2	TZ-25_Muheza_fune_2022	TZ-25_Muheza_fune_2022_05	TZ-25_Muheza_fune_2022_Q2
VBS82230	TZ_TNG_18	Joel Odero	Tanzania	Kwamwale	2022	5	-5.157	38.729	F	1236-VO-TZ-OKUMU-VMF00252	1.2	2	TZA	Tanga	TZ-25	Muheza	funestus	TZ-25_fune_2022	TZ-25_fune_2022_05	TZ-25_fune_2022_Q2	TZ-25_Muheza_fune_2022	TZ-25_Muheza_fune_2022_05	TZ-25_Muheza_fune_2022_Q2
VBS85333	TZ_KAT_36	Joel Odero	Tanzania	Vikonge	2022	3	-6.091	30.936	F	1236-VO-TZ-OKUMU-VMF00261	1.3	1	TZA	Katavi	TZ-28	Mpanda	funestus	TZ-28_fune_2022	TZ-28_fune_2022_03	TZ-28_fune_2022_Q1	TZ-28_Mpanda_fune_2022	TZ-28_Mpanda_fune_2022_03	TZ-28_Mpanda_fune_2022_Q1
VBS85334	TZ_KAT_35	Joel Odero	Tanzania	Vikonge	2022	3	-6.091	30.936	F	1236-VO-TZ-OKUMU-VMF00261	1.3	1	TZA	Katavi	TZ-28	Mpanda	funestus	TZ-28_fune_2022	TZ-28_fune_2022_03	TZ-28_fune_2022_Q1	TZ-28_Mpanda_fune_2022	TZ-28_Mpanda_fune_2022_03	TZ-28_Mpanda_fune_2022_Q1
VBS85335	TZ_KAT_34	Joel Odero	Tanzania	Vikonge	2022	3	-6.091	30.936	F	1236-VO-TZ-OKUMU-VMF00261	1.3	1	TZA	Katavi	TZ-28	Mpanda	funestus	TZ-28_fune_2022	TZ-28_fune_2022_03	TZ-28_fune_2022_Q1	TZ-28_Mpanda_fune_2022	TZ-28_Mpanda_fune_2022_03	TZ-28_Mpanda_fune_2022_Q1
VBS85336	TZ_KAT_33	Joel Odero	Tanzania	Vikonge	2022	3	-6.091	30.936	F	1236-VO-TZ-OKUMU-VMF00261	1.3	1	TZA	Katavi	TZ-28	Mpanda	funestus	TZ-28_fune_2022	TZ-28_fune_2022_03	TZ-28_fune_2022_Q1	TZ-28_Mpanda_fune_2022	TZ-28_Mpanda_fune_2022_03	TZ-28_Mpanda_fune_2022_Q1
VBS85337	TZ_KAT_32	Joel Odero	Tanzania	Vikonge	2022	3	-6.091	30.936	F	1236-VO-TZ-OKUMU-VMF00261	1.3	1	TZA	Katavi	TZ-28	Mpanda	funestus	TZ-28_fune_2022	TZ-28_fune_2022_03	TZ-28_fune_2022_Q1	TZ-28_Mpanda_fune_2022	TZ-28_Mpanda_fune_2022_03	TZ-28_Mpanda_fune_2022_Q1
VBS85338	TZ_KAT_31	Joel Odero	Tanzania	Vikonge	2022	3	-6.091	30.936	F	1236-VO-TZ-OKUMU-VMF00261	1.3	1	TZA	Katavi	TZ-28	Mpanda	funestus	TZ-28_fune_2022	TZ-28_fune_2022_03	TZ-28_fune_2022_Q1	TZ-28_Mpanda_fune_2022	TZ-28_Mpanda_fune_2022_03	TZ-28_Mpanda_fune_2022_Q1
VBS85339	TZ_LND_34	Joel Odero	Tanzania	Mtualonga	2022	9	-10.218	39.492	F	1236-VO-TZ-OKUMU-VMF00261	1.3	3	TZA	Lindi	TZ-12	Lindi	funestus	TZ-12_fune_2022	TZ-12_fune_2022_09	TZ-12_fune_2022_Q3	TZ-12_Lindi_fune_2022	TZ-12_Lindi_fune_2022_09	TZ-12_Lindi_fune_2022_Q3
VBS85340	TZ_LND_33	Joel Odero	Tanzania	Mtualonga	2022	9	-10.218	39.492	F	1236-VO-TZ-OKUMU-VMF00261	1.3	3	TZA	Lindi	TZ-12	Lindi	funestus	TZ-12_fune_2022	TZ-12_fune_2022_09	TZ-12_fune_2022_Q3	TZ-12_Lindi_fune_2022	TZ-12_Lindi_fune_2022_09	TZ-12_Lindi_fune_2022_Q3
VBS85341	TZ_LND_32	Joel Odero	Tanzania	Mtualonga	2022	9	-10.218	39.492	F	1236-VO-TZ-OKUMU-VMF00261	1.3	3	TZA	Lindi	TZ-12	Lindi	funestus	TZ-12_fune_2022	TZ-12_fune_2022_09	TZ-12_fune_2022_Q3	TZ-12_Lindi_fune_2022	TZ-12_Lindi_fune_2022_09	TZ-12_Lindi_fune_2022_Q3
VBS85342	TZ_LND_31	Joel Odero	Tanzania	Mtualonga	2022	9	-10.218	39.492	F	1236-VO-TZ-OKUMU-VMF00261	1.3	3	TZA	Lindi	TZ-12	Lindi	funestus	TZ-12_fune_2022	TZ-12_fune_2022_09	TZ-12_fune_2022_Q3	TZ-12_Lindi_fune_2022	TZ-12_Lindi_fune_2022_09	TZ-12_Lindi_fune_2022_Q3
VBS85343	TZ_LND_30	Joel Odero	Tanzania	Mtualonga	2022	9	-10.218	39.492	F	1236-VO-TZ-OKUMU-VMF00261	1.3	3	TZA	Lindi	TZ-12	Lindi	funestus	TZ-12_fune_2022	TZ-12_fune_2022_09	TZ-12_fune_2022_Q3	TZ-12_Lindi_fune_2022	TZ-12_Lindi_fune_2022_09	TZ-12_Lindi_fune_2022_Q3
VBS85344	TZ_LND_29	Joel Odero	Tanzania	Mtualonga	2022	9	-10.218	39.492	F	1236-VO-TZ-OKUMU-VMF00261	1.3	3	TZA	Lindi	TZ-12	Lindi	funestus	TZ-12_fune_2022	TZ-12_fune_2022_09	TZ-12_fune_2022_Q3	TZ-12_Lindi_fune_2022	TZ-12_Lindi_fune_2022_09	TZ-12_Lindi_fune_2022_Q3
VBS85345	TZ_LND_28	Joel Odero	Tanzania	Mtualonga	2022	9	-10.218	39.492	F	1236-VO-TZ-OKUMU-VMF00261	1.3	3	TZA	Lindi	TZ-12	Lindi	funestus	TZ-12_fune_2022	TZ-12_fune_2022_09	TZ-12_fune_2022_Q3	TZ-12_Lindi_fune_2022	TZ-12_Lindi_fune_2022_09	TZ-12_Lindi_fune_2022_Q3
VBS85346	TZ_LND_27	Joel Odero	Tanzania	Mtualonga	2022	9	-10.218	39.492	F	1236-VO-TZ-OKUMU-VMF00261	1.3	3	TZA	Lindi	TZ-12	Lindi	funestus	TZ-12_fune_2022	TZ-12_fune_2022_09	TZ-12_fune_2022_Q3	TZ-12_Lindi_fune_2022	TZ-12_Lindi_fune_2022_09	TZ-12_Lindi_fune_2022_Q3
VBS85347	TZ_LND_26	Joel Odero	Tanzania	Mtualonga	2022	9	-10.218	39.492	F	1236-VO-TZ-OKUMU-VMF00261	1.3	3	TZA	Lindi	TZ-12	Lindi	funestus	TZ-12_fune_2022	TZ-12_fune_2022_09	TZ-12_fune_2022_Q3	TZ-12_Lindi_fune_2022	TZ-12_Lindi_fune_2022_09	TZ-12_Lindi_fune_2022_Q3
VBS85348	TZ_KAG_42	Joel Odero	Tanzania	Byeju	2022	1	-1.08	31.376	F	1236-VO-TZ-OKUMU-VMF00261	1.3	1	TZA	Kagera	TZ-05	Missenyi	funestus	TZ-05_fune_2022	TZ-05_fune_2022_01	TZ-05_fune_2022_Q1	TZ-05_Missenyi_fune_2022	TZ-05_Missenyi_fune_2022_01	TZ-05_Missenyi_fune_2022_Q1
VBS85349	TZ_KAG_41	Joel Odero	Tanzania	Byeju	2022	1	-1.08	31.376	F	1236-VO-TZ-OKUMU-VMF00261	1.3	1	TZA	Kagera	TZ-05	Missenyi	funestus	TZ-05_fune_2022	TZ-05_fune_2022_01	TZ-05_fune_2022_Q1	TZ-05_Missenyi_fune_2022	TZ-05_Missenyi_fune_2022_01	TZ-05_Missenyi_fune_2022_Q1
VBS85350	TZ_MTW_50	Joel Odero	Tanzania	Mahurunga	2022	10	-10.538	40.279	F	1236-VO-TZ-OKUMU-VMF00261	1.3	4	TZA	Mtwara	TZ-17	Mtwara	funestus	TZ-17_fune_2022	TZ-17_fune_2022_10	TZ-17_fune_2022_Q4	TZ-17_Mtwara_fune_2022	TZ-17_Mtwara_fune_2022_10	TZ-17_Mtwara_fune_2022_Q4
VBS85351	TZ_MTW_49	Joel Odero	Tanzania	Mahurunga	2022	10	-10.538	40.279	F	1236-VO-TZ-OKUMU-VMF00261	1.3	4	TZA	Mtwara	TZ-17	Mtwara	funestus	TZ-17_fune_2022	TZ-17_fune_2022_10	TZ-17_fune_2022_Q4	TZ-17_Mtwara_fune_2022	TZ-17_Mtwara_fune_2022_10	TZ-17_Mtwara_fune_2022_Q4
VBS85352	TZ_MTW_48	Joel Odero	Tanzania	Mahurunga	2022	10	-10.538	40.279	F	1236-VO-TZ-OKUMU-VMF00261	1.3	4	TZA	Mtwara	TZ-17	Mtwara	funestus	TZ-17_fune_2022	TZ-17_fune_2022_10	TZ-17_fune_2022_Q4	TZ-17_Mtwara_fune_2022	TZ-17_Mtwara_fune_2022_10	TZ-17_Mtwara_fune_2022_Q4
VBS85353	TZ_LND_25	Joel Odero	Tanzania	Mtualonga	2022	9	-10.218	39.492	F	1236-VO-TZ-OKUMU-VMF00261	1.3	3	TZA	Lindi	TZ-12	Lindi	funestus	TZ-12_fune_2022	TZ-12_fune_2022_09	TZ-12_fune_2022_Q3	TZ-12_Lindi_fune_2022	TZ-12_Lindi_fune_2022_09	TZ-12_Lindi_fune_2022_Q3
VBS85354	TZ_LND_24	Joel Odero	Tanzania	Mtualonga	2022	9	-10.218	39.492	F	1236-VO-TZ-OKUMU-VMF00261	1.3	3	TZA	Lindi	TZ-12	Lindi	funestus	TZ-12_fune_2022	TZ-12_fune_2022_09	TZ-12_fune_2022_Q3	TZ-12_Lindi_fune_2022	TZ-12_Lindi_fune_2022_09	TZ-12_Lindi_fune_2022_Q3
VBS85355	TZ_LND_23	Joel Odero	Tanzania	Mtualonga	2022	9	-10.218	39.492	F	1236-VO-TZ-OKUMU-VMF00261	1.3	3	TZA	Lindi	TZ-12	Lindi	funestus	TZ-12_fune_2022	TZ-12_fune_2022_09	TZ-12_fune_2022_Q3	TZ-12_Lindi_fune_2022	TZ-12_Lindi_fune_2022_09	TZ-12_Lindi_fune_2022_Q3
VBS85356	TZ_LND_22	Joel Odero	Tanzania	Mtualonga	2022	9	-10.218	39.492	F	1236-VO-TZ-OKUMU-VMF00261	1.3	3	TZA	Lindi	TZ-12	Lindi	funestus	TZ-12_fune_2022	TZ-12_fune_2022_09	TZ-12_fune_2022_Q3	TZ-12_Lindi_fune_2022	TZ-12_Lindi_fune_2022_09	TZ-12_Lindi_fune_2022_Q3
VBS85357	TZ_LND_21	Joel Odero	Tanzania	Mtualonga	2022	9	-10.218	39.492	F	1236-VO-TZ-OKUMU-VMF00261	1.3	3	TZA	Lindi	TZ-12	Lindi	funestus	TZ-12_fune_2022	TZ-12_fune_2022_09	TZ-12_fune_2022_Q3	TZ-12_Lindi_fune_2022	TZ-12_Lindi_fune_2022_09	TZ-12_Lindi_fune_2022_Q3
VBS85358	TZ_TNG_36	Joel Odero	Tanzania	Kwamwale	2022	5	-5.157	38.729	F	1236-VO-TZ-OKUMU-VMF00261	1.3	2	TZA	Tanga	TZ-25	Muheza	funestus	TZ-25_fune_2022	TZ-25_fune_2022_05	TZ-25_fune_2022_Q2	TZ-25_Muheza_fune_2022	TZ-25_Muheza_fune_2022_05	TZ-25_Muheza_fune_2022_Q2
VBS85359	TZ_TNG_35	Joel Odero	Tanzania	Kwamwale	2022	5	-5.157	38.729	F	1236-VO-TZ-OKUMU-VMF00261	1.3	2	TZA	Tanga	TZ-25	Muheza	funestus	TZ-25_fune_2022	TZ-25_fune_2022_05	TZ-25_fune_2022_Q2	TZ-25_Muheza_fune_2022	TZ-25_Muheza_fune_2022_05	TZ-25_Muheza_fune_2022_Q2
VBS85360	TZ_TNG_34	Joel Odero	Tanzania	Kwamwale	2022	5	-5.157	38.729	F	1236-VO-TZ-OKUMU-VMF00261	1.3	2	TZA	Tanga	TZ-25	Muheza	funestus	TZ-25_fune_2022	TZ-25_fune_2022_05	TZ-25_fune_2022_Q2	TZ-25_Muheza_fune_2022	TZ-25_Muheza_fune_2022_05	TZ-25_Muheza_fune_2022_Q2
VBS85361	TZ_TNG_33	Joel Odero	Tanzania	Kwamwale	2022	5	-5.157	38.729	F	1236-VO-TZ-OKUMU-VMF00261	1.3	2	TZA	Tanga	TZ-25	Muheza	funestus	TZ-25_fune_2022	TZ-25_fune_2022_05	TZ-25_fune_2022_Q2	TZ-25_Muheza_fune_2022	TZ-25_Muheza_fune_2022_05	TZ-25_Muheza_fune_2022_Q2
VBS85362	TZ_TNG_32	Joel Odero	Tanzania	Kwamwale	2022	5	-5.157	38.729	F	1236-VO-TZ-OKUMU-VMF00261	1.3	2	TZA	Tanga	TZ-25	Muheza	funestus	TZ-25_fune_2022	TZ-25_fune_2022_05	TZ-25_fune_2022_Q2	TZ-25_Muheza_fune_2022	TZ-25_Muheza_fune_2022_05	TZ-25_Muheza_fune_2022_Q2
VBS85363	TZ_TNG_31	Joel Odero	Tanzania	Kwamwale	2022	5	-5.157	38.729	F	1236-VO-TZ-OKUMU-VMF00261	1.3	2	TZA	Tanga	TZ-25	Muheza	funestus	TZ-25_fune_2022	TZ-25_fune_2022_05	TZ-25_fune_2022_Q2	TZ-25_Muheza_fune_2022	TZ-25_Muheza_fune_2022_05	TZ-25_Muheza_fune_2022_Q2
VBS85364	TZ_TNG_30	Joel Odero	Tanzania	Kwamwale	2022	5	-5.157	38.729	F	1236-VO-TZ-OKUMU-VMF00261	1.3	2	TZA	Tanga	TZ-25	Muheza	funestus	TZ-25_fune_2022	TZ-25_fune_2022_05	TZ-25_fune_2022_Q2	TZ-25_Muheza_fune_2022	TZ-25_Muheza_fune_2022_05	TZ-25_Muheza_fune_2022_Q2
VBS85365	TZ_TNG_29	Joel Odero	Tanzania	Kwamwale	2022	5	-5.157	38.729	F	1236-VO-TZ-OKUMU-VMF00261	1.3	2	TZA	Tanga	TZ-25	Muheza	funestus	TZ-25_fune_2022	TZ-25_fune_2022_05	TZ-25_fune_2022_Q2	TZ-25_Muheza_fune_2022	TZ-25_Muheza_fune_2022_05	TZ-25_Muheza_fune_2022_Q2
VBS85366	TZ_TNG_27	Joel Odero	Tanzania	Kwamwale	2022	5	-5.157	38.729	F	1236-VO-TZ-OKUMU-VMF00261	1.3	2	TZA	Tanga	TZ-25	Muheza	funestus	TZ-25_fune_2022	TZ-25_fune_2022_05	TZ-25_fune_2022_Q2	TZ-25_Muheza_fune_2022	TZ-25_Muheza_fune_2022_05	TZ-25_Muheza_fune_2022_Q2
VBS85367	TZ_TNG_26	Joel Odero	Tanzania	Kwamwale	2022	5	-5.157	38.729	F	1236-VO-TZ-OKUMU-VMF00261	1.3	2	TZA	Tanga	TZ-25	Muheza	funestus	TZ-25_fune_2022	TZ-25_fune_2022_05	TZ-25_fune_2022_Q2	TZ-25_Muheza_fune_2022	TZ-25_Muheza_fune_2022_05	TZ-25_Muheza_fune_2022_Q2
VBS85368	TZ_TNG_25	Joel Odero	Tanzania	Kwamwale	2022	5	-5.157	38.729	F	1236-VO-TZ-OKUMU-VMF00261	1.3	2	TZA	Tanga	TZ-25	Muheza	funestus	TZ-25_fune_2022	TZ-25_fune_2022_05	TZ-25_fune_2022_Q2	TZ-25_Muheza_fune_2022	TZ-25_Muheza_fune_2022_05	TZ-25_Muheza_fune_2022_Q2
VBS85369	TZ_TNG_24	Joel Odero	Tanzania	Kwamwale	2022	5	-5.157	38.729	F	1236-VO-TZ-OKUMU-VMF00261	1.3	2	TZA	Tanga	TZ-25	Muheza	funestus	TZ-25_fune_2022	TZ-25_fune_2022_05	TZ-25_fune_2022_Q2	TZ-25_Muheza_fune_2022	TZ-25_Muheza_fune_2022_05	TZ-25_Muheza_fune_2022_Q2
VBS85370	TZ_TNG_22	Joel Odero	Tanzania	Kwamwale	2022	5	-5.157	38.729	F	1236-VO-TZ-OKUMU-VMF00261	1.3	2	TZA	Tanga	TZ-25	Muheza	funestus	TZ-25_fune_2022	TZ-25_fune_2022_05	TZ-25_fune_2022_Q2	TZ-25_Muheza_fune_2022	TZ-25_Muheza_fune_2022_05	TZ-25_Muheza_fune_2022_Q2
VBS85371	TZ_TNG_21	Joel Odero	Tanzania	Kwamwale	2022	5	-5.157	38.729	F	1236-VO-TZ-OKUMU-VMF00261	1.3	2	TZA	Tanga	TZ-25	Muheza	funestus	TZ-25_fune_2022	TZ-25_fune_2022_05	TZ-25_fune_2022_Q2	TZ-25_Muheza_fune_2022	TZ-25_Muheza_fune_2022_05	TZ-25_Muheza_fune_2022_Q2
VBS85372	TZ_DOM_36	Joel Odero	Tanzania	Mpwapwa	2022	5	-6.272	36.377	F	1236-VO-TZ-OKUMU-VMF00261	1.3	2	TZA	Dodoma	TZ-03	Mpwapwa	funestus	TZ-03_fune_2022	TZ-03_fune_2022_05	TZ-03_fune_2022_Q2	TZ-03_Mpwapwa_fune_2022	TZ-03_Mpwapwa_fune_2022_05	TZ-03_Mpwapwa_fune_2022_Q2
VBS85373	TZ_DOM_35	Joel Odero	Tanzania	Mpwapwa	2022	5	-6.272	36.377	F	1236-VO-TZ-OKUMU-VMF00261	1.3	2	TZA	Dodoma	TZ-03	Mpwapwa	funestus	TZ-03_fune_2022	TZ-03_fune_2022_05	TZ-03_fune_2022_Q2	TZ-03_Mpwapwa_fune_2022	TZ-03_Mpwapwa_fune_2022_05	TZ-03_Mpwapwa_fune_2022_Q2
VBS85374	TZ_DOM_34	Joel Odero	Tanzania	Mpwapwa	2022	5	-6.272	36.377	F	1236-VO-TZ-OKUMU-VMF00261	1.3	2	TZA	Dodoma	TZ-03	Mpwapwa	funestus	TZ-03_fune_2022	TZ-03_fune_2022_05	TZ-03_fune_2022_Q2	TZ-03_Mpwapwa_fune_2022	TZ-03_Mpwapwa_fune_2022_05	TZ-03_Mpwapwa_fune_2022_Q2
VBS85375	TZ_DOM_33	Joel Odero	Tanzania	Mpwapwa	2022	5	-6.272	36.377	F	1236-VO-TZ-OKUMU-VMF00261	1.3	2	TZA	Dodoma	TZ-03	Mpwapwa	funestus	TZ-03_fune_2022	TZ-03_fune_2022_05	TZ-03_fune_2022_Q2	TZ-03_Mpwapwa_fune_2022	TZ-03_Mpwapwa_fune_2022_05	TZ-03_Mpwapwa_fune_2022_Q2
VBS85376	TZ_DOM_32	Joel Odero	Tanzania	Mpwapwa	2022	5	-6.272	36.377	F	1236-VO-TZ-OKUMU-VMF00261	1.3	2	TZA	Dodoma	TZ-03	Mpwapwa	funestus	TZ-03_fune_2022	TZ-03_fune_2022_05	TZ-03_fune_2022_Q2	TZ-03_Mpwapwa_fune_2022	TZ-03_Mpwapwa_fune_2022_05	TZ-03_Mpwapwa_fune_2022_Q2
VBS85378	TZ_DOM_29	Joel Odero	Tanzania	Mpwapwa	2022	5	-6.272	36.377	F	1236-VO-TZ-OKUMU-VMF00261	1.3	2	TZA	Dodoma	TZ-03	Mpwapwa	funestus	TZ-03_fune_2022	TZ-03_fune_2022_05	TZ-03_fune_2022_Q2	TZ-03_Mpwapwa_fune_2022	TZ-03_Mpwapwa_fune_2022_05	TZ-03_Mpwapwa_fune_2022_Q2
VBS85379	TZ_DOM_28	Joel Odero	Tanzania	Mpwapwa	2022	5	-6.272	36.377	F	1236-VO-TZ-OKUMU-VMF00261	1.3	2	TZA	Dodoma	TZ-03	Mpwapwa	funestus	TZ-03_fune_2022	TZ-03_fune_2022_05	TZ-03_fune_2022_Q2	TZ-03_Mpwapwa_fune_2022	TZ-03_Mpwapwa_fune_2022_05	TZ-03_Mpwapwa_fune_2022_Q2
VBS85380	TZ_DOM_27	Joel Odero	Tanzania	Mpwapwa	2022	5	-6.272	36.377	F	1236-VO-TZ-OKUMU-VMF00261	1.3	2	TZA	Dodoma	TZ-03	Mpwapwa	funestus	TZ-03_fune_2022	TZ-03_fune_2022_05	TZ-03_fune_2022_Q2	TZ-03_Mpwapwa_fune_2022	TZ-03_Mpwapwa_fune_2022_05	TZ-03_Mpwapwa_fune_2022_Q2
VBS85381	TZ_DOM_26	Joel Odero	Tanzania	Mpwapwa	2022	5	-6.272	36.377	F	1236-VO-TZ-OKUMU-VMF00261	1.3	2	TZA	Dodoma	TZ-03	Mpwapwa	funestus	TZ-03_fune_2022	TZ-03_fune_2022_05	TZ-03_fune_2022_Q2	TZ-03_Mpwapwa_fune_2022	TZ-03_Mpwapwa_fune_2022_05	TZ-03_Mpwapwa_fune_2022_Q2
VBS85382	TZ_DOM_25	Joel Odero	Tanzania	Mpwapwa	2022	5	-6.272	36.377	F	1236-VO-TZ-OKUMU-VMF00261	1.3	2	TZA	Dodoma	TZ-03	Mpwapwa	funestus	TZ-03_fune_2022	TZ-03_fune_2022_05	TZ-03_fune_2022_Q2	TZ-03_Mpwapwa_fune_2022	TZ-03_Mpwapwa_fune_2022_05	TZ-03_Mpwapwa_fune_2022_Q2
VBS85384	TZ_DOM_23	Joel Odero	Tanzania	Mpwapwa	2022	5	-6.272	36.377	F	1236-VO-TZ-OKUMU-VMF00261	1.3	2	TZA	Dodoma	TZ-03	Mpwapwa	funestus	TZ-03_fune_2022	TZ-03_fune_2022_05	TZ-03_fune_2022_Q2	TZ-03_Mpwapwa_fune_2022	TZ-03_Mpwapwa_fune_2022_05	TZ-03_Mpwapwa_fune_2022_Q2
VBS85385	TZ_DOM_22	Joel Odero	Tanzania	Mpwapwa	2022	5	-6.272	36.377	F	1236-VO-TZ-OKUMU-VMF00261	1.3	2	TZA	Dodoma	TZ-03	Mpwapwa	funestus	TZ-03_fune_2022	TZ-03_fune_2022_05	TZ-03_fune_2022_Q2	TZ-03_Mpwapwa_fune_2022	TZ-03_Mpwapwa_fune_2022_05	TZ-03_Mpwapwa_fune_2022_Q2
VBS85386	TZ_DOM_21	Joel Odero	Tanzania	Mpwapwa	2022	5	-6.272	36.377	F	1236-VO-TZ-OKUMU-VMF00261	1.3	2	TZA	Dodoma	TZ-03	Mpwapwa	funestus	TZ-03_fune_2022	TZ-03_fune_2022_05	TZ-03_fune_2022_Q2	TZ-03_Mpwapwa_fune_2022	TZ-03_Mpwapwa_fune_2022_05	TZ-03_Mpwapwa_fune_2022_Q2
VBS85387	TZ_RUV_44	Joel Odero	Tanzania	Nandembo	2022	3	-10.967	37.23	F	1236-VO-TZ-OKUMU-VMF00261	1.3	1	TZA	Ruvuma	TZ-21	Tunduru	funestus	TZ-21_fune_2022	TZ-21_fune_2022_03	TZ-21_fune_2022_Q1	TZ-21_Tunduru_fune_2022	TZ-21_Tunduru_fune_2022_03	TZ-21_Tunduru_fune_2022_Q1
VBS85388	TZ_RUV_43	Joel Odero	Tanzania	Nandembo	2022	3	-10.967	37.23	F	1236-VO-TZ-OKUMU-VMF00261	1.3	1	TZA	Ruvuma	TZ-21	Tunduru	funestus	TZ-21_fune_2022	TZ-21_fune_2022_03	TZ-21_fune_2022_Q1	TZ-21_Tunduru_fune_2022	TZ-21_Tunduru_fune_2022_03	TZ-21_Tunduru_fune_2022_Q1
VBS85389	TZ_RUV_42	Joel Odero	Tanzania	Nandembo	2022	3	-10.967	37.23	F	1236-VO-TZ-OKUMU-VMF00261	1.3	1	TZA	Ruvuma	TZ-21	Tunduru	funestus	TZ-21_fune_2022	TZ-21_fune_2022_03	TZ-21_fune_2022_Q1	TZ-21_Tunduru_fune_2022	TZ-21_Tunduru_fune_2022_03	TZ-21_Tunduru_fune_2022_Q1
VBS85390	TZ_RUV_41	Joel Odero	Tanzania	Nandembo	2022	3	-10.967	37.23	F	1236-VO-TZ-OKUMU-VMF00261	1.3	1	TZA	Ruvuma	TZ-21	Tunduru	funestus	TZ-21_fune_2022	TZ-21_fune_2022_03	TZ-21_fune_2022_Q1	TZ-21_Tunduru_fune_2022	TZ-21_Tunduru_fune_2022_03	TZ-21_Tunduru_fune_2022_Q1
VBS85391	TZ_RUV_40	Joel Odero	Tanzania	Nandembo	2022	3	-10.967	37.23	F	1236-VO-TZ-OKUMU-VMF00261	1.3	1	TZA	Ruvuma	TZ-21	Tunduru	funestus	TZ-21_fune_2022	TZ-21_fune_2022_03	TZ-21_fune_2022_Q1	TZ-21_Tunduru_fune_2022	TZ-21_Tunduru_fune_2022_03	TZ-21_Tunduru_fune_2022_Q1
VBS85392	TZ_RUV_39	Joel Odero	Tanzania	Nandembo	2022	3	-10.967	37.23	F	1236-VO-TZ-OKUMU-VMF00261	1.3	1	TZA	Ruvuma	TZ-21	Tunduru	funestus	TZ-21_fune_2022	TZ-21_fune_2022_03	TZ-21_fune_2022_Q1	TZ-21_Tunduru_fune_2022	TZ-21_Tunduru_fune_2022_03	TZ-21_Tunduru_fune_2022_Q1
VBS85393	TZ_RUV_38	Joel Odero	Tanzania	Nandembo	2022	3	-10.967	37.23	F	1236-VO-TZ-OKUMU-VMF00261	1.3	1	TZA	Ruvuma	TZ-21	Tunduru	funestus	TZ-21_fune_2022	TZ-21_fune_2022_03	TZ-21_fune_2022_Q1	TZ-21_Tunduru_fune_2022	TZ-21_Tunduru_fune_2022_03	TZ-21_Tunduru_fune_2022_Q1
VBS85394	TZ_RUV_37	Joel Odero	Tanzania	Nandembo	2022	3	-10.967	37.23	F	1236-VO-TZ-OKUMU-VMF00261	1.3	1	TZA	Ruvuma	TZ-21	Tunduru	funestus	TZ-21_fune_2022	TZ-21_fune_2022_03	TZ-21_fune_2022_Q1	TZ-21_Tunduru_fune_2022	TZ-21_Tunduru_fune_2022_03	TZ-21_Tunduru_fune_2022_Q1
VBS85395	TZ_RUV_36	Joel Odero	Tanzania	Nandembo	2022	3	-10.967	37.23	F	1236-VO-TZ-OKUMU-VMF00261	1.3	1	TZA	Ruvuma	TZ-21	Tunduru	funestus	TZ-21_fune_2022	TZ-21_fune_2022_03	TZ-21_fune_2022_Q1	TZ-21_Tunduru_fune_2022	TZ-21_Tunduru_fune_2022_03	TZ-21_Tunduru_fune_2022_Q1
VBS85396	TZ_RUV_35	Joel Odero	Tanzania	Nandembo	2022	3	-10.967	37.23	F	1236-VO-TZ-OKUMU-VMF00261	1.3	1	TZA	Ruvuma	TZ-21	Tunduru	funestus	TZ-21_fune_2022	TZ-21_fune_2022_03	TZ-21_fune_2022_Q1	TZ-21_Tunduru_fune_2022	TZ-21_Tunduru_fune_2022_03	TZ-21_Tunduru_fune_2022_Q1
VBS85397	TZ_RUV_34	Joel Odero	Tanzania	Nandembo	2022	3	-10.967	37.23	F	1236-VO-TZ-OKUMU-VMF00261	1.3	1	TZA	Ruvuma	TZ-21	Tunduru	funestus	TZ-21_fune_2022	TZ-21_fune_2022_03	TZ-21_fune_2022_Q1	TZ-21_Tunduru_fune_2022	TZ-21_Tunduru_fune_2022_03	TZ-21_Tunduru_fune_2022_Q1
VBS85398	TZ_RUV_33	Joel Odero	Tanzania	Nandembo	2022	3	-10.967	37.23	F	1236-VO-TZ-OKUMU-VMF00261	1.3	1	TZA	Ruvuma	TZ-21	Tunduru	funestus	TZ-21_fune_2022	TZ-21_fune_2022_03	TZ-21_fune_2022_Q1	TZ-21_Tunduru_fune_2022	TZ-21_Tunduru_fune_2022_03	TZ-21_Tunduru_fune_2022_Q1
VBS85399	TZ_RUV_32	Joel Odero	Tanzania	Nandembo	2022	3	-10.967	37.23	F	1236-VO-TZ-OKUMU-VMF00261	1.3	1	TZA	Ruvuma	TZ-21	Tunduru	funestus	TZ-21_fune_2022	TZ-21_fune_2022_03	TZ-21_fune_2022_Q1	TZ-21_Tunduru_fune_2022	TZ-21_Tunduru_fune_2022_03	TZ-21_Tunduru_fune_2022_Q1
VBS85400	TZ_RUV_31	Joel Odero	Tanzania	Nandembo	2022	3	-10.967	37.23	F	1236-VO-TZ-OKUMU-VMF00261	1.3	1	TZA	Ruvuma	TZ-21	Tunduru	funestus	TZ-21_fune_2022	TZ-21_fune_2022_03	TZ-21_fune_2022_Q1	TZ-21_Tunduru_fune_2022	TZ-21_Tunduru_fune_2022_03	TZ-21_Tunduru_fune_2022_Q1
VBS85401	TZ_RUV_30	Joel Odero	Tanzania	Nandembo	2022	3	-10.967	37.23	F	1236-VO-TZ-OKUMU-VMF00261	1.3	1	TZA	Ruvuma	TZ-21	Tunduru	funestus	TZ-21_fune_2022	TZ-21_fune_2022_03	TZ-21_fune_2022_Q1	TZ-21_Tunduru_fune_2022	TZ-21_Tunduru_fune_2022_03	TZ-21_Tunduru_fune_2022_Q1
VBS85402	TZ_RUV_29	Joel Odero	Tanzania	Nandembo	2022	3	-10.967	37.23	F	1236-VO-TZ-OKUMU-VMF00261	1.3	1	TZA	Ruvuma	TZ-21	Tunduru	funestus	TZ-21_fune_2022	TZ-21_fune_2022_03	TZ-21_fune_2022_Q1	TZ-21_Tunduru_fune_2022	TZ-21_Tunduru_fune_2022_03	TZ-21_Tunduru_fune_2022_Q1
VBS85403	TZ_RUV_28	Joel Odero	Tanzania	Nandembo	2022	3	-10.967	37.23	F	1236-VO-TZ-OKUMU-VMF00261	1.3	1	TZA	Ruvuma	TZ-21	Tunduru	funestus	TZ-21_fune_2022	TZ-21_fune_2022_03	TZ-21_fune_2022_Q1	TZ-21_Tunduru_fune_2022	TZ-21_Tunduru_fune_2022_03	TZ-21_Tunduru_fune_2022_Q1
VBS85404	TZ_RUV_24	Joel Odero	Tanzania	Nandembo	2022	3	-10.967	37.23	F	1236-VO-TZ-OKUMU-VMF00261	1.3	1	TZA	Ruvuma	TZ-21	Tunduru	funestus	TZ-21_fune_2022	TZ-21_fune_2022_03	TZ-21_fune_2022_Q1	TZ-21_Tunduru_fune_2022	TZ-21_Tunduru_fune_2022_03	TZ-21_Tunduru_fune_2022_Q1
VBS85405	TZ_RUV_23	Joel Odero	Tanzania	Nandembo	2022	3	-10.967	37.23	F	1236-VO-TZ-OKUMU-VMF00261	1.3	1	TZA	Ruvuma	TZ-21	Tunduru	funestus	TZ-21_fune_2022	TZ-21_fune_2022_03	TZ-21_fune_2022_Q1	TZ-21_Tunduru_fune_2022	TZ-21_Tunduru_fune_2022_03	TZ-21_Tunduru_fune_2022_Q1
VBS85406	TZ_RUV_22	Joel Odero	Tanzania	Nandembo	2022	3	-10.967	37.23	F	1236-VO-TZ-OKUMU-VMF00261	1.3	1	TZA	Ruvuma	TZ-21	Tunduru	funestus	TZ-21_fune_2022	TZ-21_fune_2022_03	TZ-21_fune_2022_Q1	TZ-21_Tunduru_fune_2022	TZ-21_Tunduru_fune_2022_03	TZ-21_Tunduru_fune_2022_Q1
VBS85407	TZ_RUV_21	Joel Odero	Tanzania	Nandembo	2022	3	-10.967	37.23	F	1236-VO-TZ-OKUMU-VMF00261	1.3	1	TZA	Ruvuma	TZ-21	Tunduru	funestus	TZ-21_fune_2022	TZ-21_fune_2022_03	TZ-21_fune_2022_Q1	TZ-21_Tunduru_fune_2022	TZ-21_Tunduru_fune_2022_03	TZ-21_Tunduru_fune_2022_Q1
VBS85408	TZ_KAG_64	Joel Odero	Tanzania	Byeju	2022	1	-1.08	31.376	F	1236-VO-TZ-OKUMU-VMF00261	1.3	1	TZA	Kagera	TZ-05	Missenyi	funestus	TZ-05_fune_2022	TZ-05_fune_2022_01	TZ-05_fune_2022_Q1	TZ-05_Missenyi_fune_2022	TZ-05_Missenyi_fune_2022_01	TZ-05_Missenyi_fune_2022_Q1
VBS85409	TZ_KAG_63	Joel Odero	Tanzania	Byeju	2022	1	-1.08	31.376	F	1236-VO-TZ-OKUMU-VMF00261	1.3	1	TZA	Kagera	TZ-05	Missenyi	funestus	TZ-05_fune_2022	TZ-05_fune_2022_01	TZ-05_fune_2022_Q1	TZ-05_Missenyi_fune_2022	TZ-05_Missenyi_fune_2022_01	TZ-05_Missenyi_fune_2022_Q1
VBS85410	TZ_KAG_62	Joel Odero	Tanzania	Byeju	2022	1	-1.08	31.376	F	1236-VO-TZ-OKUMU-VMF00261	1.3	1	TZA	Kagera	TZ-05	Missenyi	funestus	TZ-05_fune_2022	TZ-05_fune_2022_01	TZ-05_fune_2022_Q1	TZ-05_Missenyi_fune_2022	TZ-05_Missenyi_fune_2022_01	TZ-05_Missenyi_fune_2022_Q1
VBS85411	TZ_KAG_61	Joel Odero	Tanzania	Byeju	2022	1	-1.08	31.376	F	1236-VO-TZ-OKUMU-VMF00261	1.3	1	TZA	Kagera	TZ-05	Missenyi	funestus	TZ-05_fune_2022	TZ-05_fune_2022_01	TZ-05_fune_2022_Q1	TZ-05_Missenyi_fune_2022	TZ-05_Missenyi_fune_2022_01	TZ-05_Missenyi_fune_2022_Q1
VBS85412	TZ_KAG_60	Joel Odero	Tanzania	Byeju	2022	1	-1.08	31.376	F	1236-VO-TZ-OKUMU-VMF00261	1.3	1	TZA	Kagera	TZ-05	Missenyi	funestus	TZ-05_fune_2022	TZ-05_fune_2022_01	TZ-05_fune_2022_Q1	TZ-05_Missenyi_fune_2022	TZ-05_Missenyi_fune_2022_01	TZ-05_Missenyi_fune_2022_Q1
VBS85413	TZ_KAG_59	Joel Odero	Tanzania	Byeju	2022	1	-1.08	31.376	F	1236-VO-TZ-OKUMU-VMF00261	1.3	1	TZA	Kagera	TZ-05	Missenyi	funestus	TZ-05_fune_2022	TZ-05_fune_2022_01	TZ-05_fune_2022_Q1	TZ-05_Missenyi_fune_2022	TZ-05_Missenyi_fune_2022_01	TZ-05_Missenyi_fune_2022_Q1
VBS85414	TZ_KAG_58	Joel Odero	Tanzania	Byeju	2022	1	-1.08	31.376	F	1236-VO-TZ-OKUMU-VMF00261	1.3	1	TZA	Kagera	TZ-05	Missenyi	funestus	TZ-05_fune_2022	TZ-05_fune_2022_01	TZ-05_fune_2022_Q1	TZ-05_Missenyi_fune_2022	TZ-05_Missenyi_fune_2022_01	TZ-05_Missenyi_fune_2022_Q1
VBS85415	TZ_KAG_57	Joel Odero	Tanzania	Byeju	2022	1	-1.08	31.376	F	1236-VO-TZ-OKUMU-VMF00261	1.3	1	TZA	Kagera	TZ-05	Missenyi	funestus	TZ-05_fune_2022	TZ-05_fune_2022_01	TZ-05_fune_2022_Q1	TZ-05_Missenyi_fune_2022	TZ-05_Missenyi_fune_2022_01	TZ-05_Missenyi_fune_2022_Q1
VBS85416	TZ_KAG_56	Joel Odero	Tanzania	Byeju	2022	1	-1.08	31.376	F	1236-VO-TZ-OKUMU-VMF00261	1.3	1	TZA	Kagera	TZ-05	Missenyi	funestus	TZ-05_fune_2022	TZ-05_fune_2022_01	TZ-05_fune_2022_Q1	TZ-05_Missenyi_fune_2022	TZ-05_Missenyi_fune_2022_01	TZ-05_Missenyi_fune_2022_Q1
VBS85417	TZ_KAG_55	Joel Odero	Tanzania	Byeju	2022	1	-1.08	31.376	F	1236-VO-TZ-OKUMU-VMF00261	1.3	1	TZA	Kagera	TZ-05	Missenyi	funestus	TZ-05_fune_2022	TZ-05_fune_2022_01	TZ-05_fune_2022_Q1	TZ-05_Missenyi_fune_2022	TZ-05_Missenyi_fune_2022_01	TZ-05_Missenyi_fune_2022_Q1
VBS85419	TZ_RUV_27	Joel Odero	Tanzania	Nandembo	2022	3	-10.967	37.23	F	1236-VO-TZ-OKUMU-VMF00261	1.3	1	TZA	Ruvuma	TZ-21	Tunduru	funestus	TZ-21_fune_2022	TZ-21_fune_2022_03	TZ-21_fune_2022_Q1	TZ-21_Tunduru_fune_2022	TZ-21_Tunduru_fune_2022_03	TZ-21_Tunduru_fune_2022_Q1
VBS85420	TZ_RUV_26	Joel Odero	Tanzania	Nandembo	2022	3	-10.967	37.23	F	1236-VO-TZ-OKUMU-VMF00261	1.3	1	TZA	Ruvuma	TZ-21	Tunduru	funestus	TZ-21_fune_2022	TZ-21_fune_2022_03	TZ-21_fune_2022_Q1	TZ-21_Tunduru_fune_2022	TZ-21_Tunduru_fune_2022_03	TZ-21_Tunduru_fune_2022_Q1
VBS85421	TZ_RUV_25	Joel Odero	Tanzania	Nandembo	2022	3	-10.967	37.23	F	1236-VO-TZ-OKUMU-VMF00261	1.3	1	TZA	Ruvuma	TZ-21	Tunduru	funestus	TZ-21_fune_2022	TZ-21_fune_2022_03	TZ-21_fune_2022_Q1	TZ-21_Tunduru_fune_2022	TZ-21_Tunduru_fune_2022_03	TZ-21_Tunduru_fune_2022_Q1
VBS85422	TZ_KAG_53	Joel Odero	Tanzania	Byeju	2022	1	-1.08	31.376	F	1236-VO-TZ-OKUMU-VMF00261	1.3	1	TZA	Kagera	TZ-05	Missenyi	funestus	TZ-05_fune_2022	TZ-05_fune_2022_01	TZ-05_fune_2022_Q1	TZ-05_Missenyi_fune_2022	TZ-05_Missenyi_fune_2022_01	TZ-05_Missenyi_fune_2022_Q1
VBS85423	TZ_KAG_52	Joel Odero	Tanzania	Byeju	2022	1	-1.08	31.376	F	1236-VO-TZ-OKUMU-VMF00261	1.3	1	TZA	Kagera	TZ-05	Missenyi	funestus	TZ-05_fune_2022	TZ-05_fune_2022_01	TZ-05_fune_2022_Q1	TZ-05_Missenyi_fune_2022	TZ-05_Missenyi_fune_2022_01	TZ-05_Missenyi_fune_2022_Q1
VBS85425	TZ_MTW_42	Joel Odero	Tanzania	Mahurunga	2022	10	-10.538	40.279	F	1236-VO-TZ-OKUMU-VMF00261	1.3	4	TZA	Mtwara	TZ-17	Mtwara	funestus	TZ-17_fune_2022	TZ-17_fune_2022_10	TZ-17_fune_2022_Q4	TZ-17_Mtwara_fune_2022	TZ-17_Mtwara_fune_2022_10	TZ-17_Mtwara_fune_2022_Q4
VBS85426	TZ_MTW_37	Joel Odero	Tanzania	Mahurunga	2022	10	-10.538	40.279	F	1236-VO-TZ-OKUMU-VMF00261	1.3	4	TZA	Mtwara	TZ-17	Mtwara	funestus	TZ-17_fune_2022	TZ-17_fune_2022_10	TZ-17_fune_2022_Q4	TZ-17_Mtwara_fune_2022	TZ-17_Mtwara_fune_2022_10	TZ-17_Mtwara_fune_2022_Q4
VBS85427	TZ_MTW_36	Joel Odero	Tanzania	Mahurunga	2022	10	-10.538	40.279	F	1236-VO-TZ-OKUMU-VMF00261	1.3	4	TZA	Mtwara	TZ-17	Mtwara	funestus	TZ-17_fune_2022	TZ-17_fune_2022_10	TZ-17_fune_2022_Q4	TZ-17_Mtwara_fune_2022	TZ-17_Mtwara_fune_2022_10	TZ-17_Mtwara_fune_2022_Q4
VBS85428	TZ_MTW_30	Joel Odero	Tanzania	Mahurunga	2022	10	-10.538	40.279	F	1236-VO-TZ-OKUMU-VMF00261	1.3	4	TZA	Mtwara	TZ-17	Mtwara	funestus	TZ-17_fune_2022	TZ-17_fune_2022_10	TZ-17_fune_2022_Q4	TZ-17_Mtwara_fune_2022	TZ-17_Mtwara_fune_2022_10	TZ-17_Mtwara_fune_2022_Q4
VBS85429	TZ_MTW_29	Joel Odero	Tanzania	Mahurunga	2022	10	-10.538	40.279	F	1236-VO-TZ-OKUMU-VMF00261	1.3	4	TZA	Mtwara	TZ-17	Mtwara	funestus	TZ-17_fune_2022	TZ-17_fune_2022_10	TZ-17_fune_2022_Q4	TZ-17_Mtwara_fune_2022	TZ-17_Mtwara_fune_2022_10	TZ-17_Mtwara_fune_2022_Q4
VBS85430	TZ_MTW_28	Joel Odero	Tanzania	Mahurunga	2022	10	-10.538	40.279	F	1236-VO-TZ-OKUMU-VMF00261	1.3	4	TZA	Mtwara	TZ-17	Mtwara	funestus	TZ-17_fune_2022	TZ-17_fune_2022_10	TZ-17_fune_2022_Q4	TZ-17_Mtwara_fune_2022	TZ-17_Mtwara_fune_2022_10	TZ-17_Mtwara_fune_2022_Q4
VBS85431	TZ_MTW_26	Joel Odero	Tanzania	Mahurunga	2022	10	-10.538	40.279	F	1236-VO-TZ-OKUMU-VMF00261	1.3	4	TZA	Mtwara	TZ-17	Mtwara	funestus	TZ-17_fune_2022	TZ-17_fune_2022_10	TZ-17_fune_2022_Q4	TZ-17_Mtwara_fune_2022	TZ-17_Mtwara_fune_2022_10	TZ-17_Mtwara_fune_2022_Q4
VBS85432	TZ_MTW_25	Joel Odero	Tanzania	Mahurunga	2022	10	-10.538	40.279	F	1236-VO-TZ-OKUMU-VMF00261	1.3	4	TZA	Mtwara	TZ-17	Mtwara	funestus	TZ-17_fune_2022	TZ-17_fune_2022_10	TZ-17_fune_2022_Q4	TZ-17_Mtwara_fune_2022	TZ-17_Mtwara_fune_2022_10	TZ-17_Mtwara_fune_2022_Q4
VBS85433	TZ_MOR_54	Joel Odero	Tanzania	Ikwambi	2023	3	-7.984	36.818	F	1236-VO-TZ-OKUMU-VMF00261	1.3	1	TZA	Morogoro	TZ-16	Kilombero	funestus	TZ-16_fune_2023	TZ-16_fune_2023_03	TZ-16_fune_2023_Q1	TZ-16_Kilombero_fune_2023	TZ-16_Kilombero_fune_2023_03	TZ-16_Kilombero_fune_2023_Q1
VBS85434	TZ_MOR_53	Joel Odero	Tanzania	Ikwambi	2023	3	-7.984	36.818	F	1236-VO-TZ-OKUMU-VMF00261	1.3	1	TZA	Morogoro	TZ-16	Kilombero	funestus	TZ-16_fune_2023	TZ-16_fune_2023_03	TZ-16_fune_2023_Q1	TZ-16_Kilombero_fune_2023	TZ-16_Kilombero_fune_2023_03	TZ-16_Kilombero_fune_2023_Q1
VBS85435	TZ_MOR_52	Joel Odero	Tanzania	Ikwambi	2023	3	-7.984	36.818	F	1236-VO-TZ-OKUMU-VMF00261	1.3	1	TZA	Morogoro	TZ-16	Kilombero	funestus	TZ-16_fune_2023	TZ-16_fune_2023_03	TZ-16_fune_2023_Q1	TZ-16_Kilombero_fune_2023	TZ-16_Kilombero_fune_2023_03	TZ-16_Kilombero_fune_2023_Q1
VBS85436	TZ_MOR_51	Joel Odero	Tanzania	Ikwambi	2023	3	-7.984	36.818	F	1236-VO-TZ-OKUMU-VMF00261	1.3	1	TZA	Morogoro	TZ-16	Kilombero	funestus	TZ-16_fune_2023	TZ-16_fune_2023_03	TZ-16_fune_2023_Q1	TZ-16_Kilombero_fune_2023	TZ-16_Kilombero_fune_2023_03	TZ-16_Kilombero_fune_2023_Q1
VBS85437	TZ_MOR_50	Joel Odero	Tanzania	Ikwambi	2023	3	-7.984	36.818	F	1236-VO-TZ-OKUMU-VMF00261	1.3	1	TZA	Morogoro	TZ-16	Kilombero	funestus	TZ-16_fune_2023	TZ-16_fune_2023_03	TZ-16_fune_2023_Q1	TZ-16_Kilombero_fune_2023	TZ-16_Kilombero_fune_2023_03	TZ-16_Kilombero_fune_2023_Q1
VBS85438	TZ_MOR_49	Joel Odero	Tanzania	Ikwambi	2023	3	-7.984	36.818	F	1236-VO-TZ-OKUMU-VMF00261	1.3	1	TZA	Morogoro	TZ-16	Kilombero	funestus	TZ-16_fune_2023	TZ-16_fune_2023_03	TZ-16_fune_2023_Q1	TZ-16_Kilombero_fune_2023	TZ-16_Kilombero_fune_2023_03	TZ-16_Kilombero_fune_2023_Q1
VBS85439	TZ_MOR_48	Joel Odero	Tanzania	Ikwambi	2023	3	-7.984	36.818	F	1236-VO-TZ-OKUMU-VMF00261	1.3	1	TZA	Morogoro	TZ-16	Kilombero	funestus	TZ-16_fune_2023	TZ-16_fune_2023_03	TZ-16_fune_2023_Q1	TZ-16_Kilombero_fune_2023	TZ-16_Kilombero_fune_2023_03	TZ-16_Kilombero_fune_2023_Q1
VBS85440	TZ_MOR_47	Joel Odero	Tanzania	Ikwambi	2023	3	-7.984	36.818	F	1236-VO-TZ-OKUMU-VMF00261	1.3	1	TZA	Morogoro	TZ-16	Kilombero	funestus	TZ-16_fune_2023	TZ-16_fune_2023_03	TZ-16_fune_2023_Q1	TZ-16_Kilombero_fune_2023	TZ-16_Kilombero_fune_2023_03	TZ-16_Kilombero_fune_2023_Q1
VBS85441	TZ_MOR_45	Joel Odero	Tanzania	Ikwambi	2023	3	-7.984	36.818	F	1236-VO-TZ-OKUMU-VMF00261	1.3	1	TZA	Morogoro	TZ-16	Kilombero	funestus	TZ-16_fune_2023	TZ-16_fune_2023_03	TZ-16_fune_2023_Q1	TZ-16_Kilombero_fune_2023	TZ-16_Kilombero_fune_2023_03	TZ-16_Kilombero_fune_2023_Q1
VBS85442	TZ_MOR_44	Joel Odero	Tanzania	Ikwambi	2023	3	-7.984	36.818	F	1236-VO-TZ-OKUMU-VMF00261	1.3	1	TZA	Morogoro	TZ-16	Kilombero	funestus	TZ-16_fune_2023	TZ-16_fune_2023_03	TZ-16_fune_2023_Q1	TZ-16_Kilombero_fune_2023	TZ-16_Kilombero_fune_2023_03	TZ-16_Kilombero_fune_2023_Q1
VBS85443	TZ_MOR_43	Joel Odero	Tanzania	Ikwambi	2023	3	-7.984	36.818	F	1236-VO-TZ-OKUMU-VMF00261	1.3	1	TZA	Morogoro	TZ-16	Kilombero	funestus	TZ-16_fune_2023	TZ-16_fune_2023_03	TZ-16_fune_2023_Q1	TZ-16_Kilombero_fune_2023	TZ-16_Kilombero_fune_2023_03	TZ-16_Kilombero_fune_2023_Q1
VBS85444	TZ_MOR_42	Joel Odero	Tanzania	Ikwambi	2023	3	-7.984	36.818	F	1236-VO-TZ-OKUMU-VMF00261	1.3	1	TZA	Morogoro	TZ-16	Kilombero	funestus	TZ-16_fune_2023	TZ-16_fune_2023_03	TZ-16_fune_2023_Q1	TZ-16_Kilombero_fune_2023	TZ-16_Kilombero_fune_2023_03	TZ-16_Kilombero_fune_2023_Q1
VBS85445	TZ_MOR_41	Joel Odero	Tanzania	Ikwambi	2023	3	-7.984	36.818	F	1236-VO-TZ-OKUMU-VMF00261	1.3	1	TZA	Morogoro	TZ-16	Kilombero	funestus	TZ-16_fune_2023	TZ-16_fune_2023_03	TZ-16_fune_2023_Q1	TZ-16_Kilombero_fune_2023	TZ-16_Kilombero_fune_2023_03	TZ-16_Kilombero_fune_2023_Q1
VBS85446	TZ_MOR_40	Joel Odero	Tanzania	Ikwambi	2023	3	-7.984	36.818	F	1236-VO-TZ-OKUMU-VMF00261	1.3	1	TZA	Morogoro	TZ-16	Kilombero	funestus	TZ-16_fune_2023	TZ-16_fune_2023_03	TZ-16_fune_2023_Q1	TZ-16_Kilombero_fune_2023	TZ-16_Kilombero_fune_2023_03	TZ-16_Kilombero_fune_2023_Q1
VBS85447	TZ_MOR_39	Joel Odero	Tanzania	Ikwambi	2023	3	-7.984	36.818	F	1236-VO-TZ-OKUMU-VMF00261	1.3	1	TZA	Morogoro	TZ-16	Kilombero	funestus	TZ-16_fune_2023	TZ-16_fune_2023_03	TZ-16_fune_2023_Q1	TZ-16_Kilombero_fune_2023	TZ-16_Kilombero_fune_2023_03	TZ-16_Kilombero_fune_2023_Q1
VBS85448	TZ_MOR_38	Joel Odero	Tanzania	Ikwambi	2023	3	-7.984	36.818	F	1236-VO-TZ-OKUMU-VMF00261	1.3	1	TZA	Morogoro	TZ-16	Kilombero	funestus	TZ-16_fune_2023	TZ-16_fune_2023_03	TZ-16_fune_2023_Q1	TZ-16_Kilombero_fune_2023	TZ-16_Kilombero_fune_2023_03	TZ-16_Kilombero_fune_2023_Q1
VBS85449	TZ_MOR_37	Joel Odero	Tanzania	Ikwambi	2023	3	-7.984	36.818	F	1236-VO-TZ-OKUMU-VMF00261	1.3	1	TZA	Morogoro	TZ-16	Kilombero	funestus	TZ-16_fune_2023	TZ-16_fune_2023_03	TZ-16_fune_2023_Q1	TZ-16_Kilombero_fune_2023	TZ-16_Kilombero_fune_2023_03	TZ-16_Kilombero_fune_2023_Q1
VBS85450	TZ_MOR_36	Joel Odero	Tanzania	Ikwambi	2023	3	-7.984	36.818	F	1236-VO-TZ-OKUMU-VMF00261	1.3	1	TZA	Morogoro	TZ-16	Kilombero	funestus	TZ-16_fune_2023	TZ-16_fune_2023_03	TZ-16_fune_2023_Q1	TZ-16_Kilombero_fune_2023	TZ-16_Kilombero_fune_2023_03	TZ-16_Kilombero_fune_2023_Q1
VBS85451	TZ_MOR_35	Joel Odero	Tanzania	Ikwambi	2023	3	-7.984	36.818	F	1236-VO-TZ-OKUMU-VMF00261	1.3	1	TZA	Morogoro	TZ-16	Kilombero	funestus	TZ-16_fune_2023	TZ-16_fune_2023_03	TZ-16_fune_2023_Q1	TZ-16_Kilombero_fune_2023	TZ-16_Kilombero_fune_2023_03	TZ-16_Kilombero_fune_2023_Q1
VBS85452	TZ_MOR_34	Joel Odero	Tanzania	Ikwambi	2023	3	-7.984	36.818	F	1236-VO-TZ-OKUMU-VMF00261	1.3	1	TZA	Morogoro	TZ-16	Kilombero	funestus	TZ-16_fune_2023	TZ-16_fune_2023_03	TZ-16_fune_2023_Q1	TZ-16_Kilombero_fune_2023	TZ-16_Kilombero_fune_2023_03	TZ-16_Kilombero_fune_2023_Q1
VBS85453	TZ_MOR_33	Joel Odero	Tanzania	Ikwambi	2023	3	-7.984	36.818	F	1236-VO-TZ-OKUMU-VMF00261	1.3	1	TZA	Morogoro	TZ-16	Kilombero	funestus	TZ-16_fune_2023	TZ-16_fune_2023_03	TZ-16_fune_2023_Q1	TZ-16_Kilombero_fune_2023	TZ-16_Kilombero_fune_2023_03	TZ-16_Kilombero_fune_2023_Q1
VBS85454	TZ_MOR_32	Joel Odero	Tanzania	Ikwambi	2023	3	-7.984	36.818	F	1236-VO-TZ-OKUMU-VMF00261	1.3	1	TZA	Morogoro	TZ-16	Kilombero	funestus	TZ-16_fune_2023	TZ-16_fune_2023_03	TZ-16_fune_2023_Q1	TZ-16_Kilombero_fune_2023	TZ-16_Kilombero_fune_2023_03	TZ-16_Kilombero_fune_2023_Q1
VBS85455	TZ_MOR_31	Joel Odero	Tanzania	Ikwambi	2023	3	-7.984	36.818	F	1236-VO-TZ-OKUMU-VMF00261	1.3	1	TZA	Morogoro	TZ-16	Kilombero	funestus	TZ-16_fune_2023	TZ-16_fune_2023_03	TZ-16_fune_2023_Q1	TZ-16_Kilombero_fune_2023	TZ-16_Kilombero_fune_2023_03	TZ-16_Kilombero_fune_2023_Q1
VBS85456	TZ_KAT_54	Joel Odero	Tanzania	Vikonge	2022	3	-6.091	30.936	F	1236-VO-TZ-OKUMU-VMF00261	1.3	1	TZA	Katavi	TZ-28	Mpanda	funestus	TZ-28_fune_2022	TZ-28_fune_2022_03	TZ-28_fune_2022_Q1	TZ-28_Mpanda_fune_2022	TZ-28_Mpanda_fune_2022_03	TZ-28_Mpanda_fune_2022_Q1
VBS85457	TZ_KAT_53	Joel Odero	Tanzania	Vikonge	2022	3	-6.091	30.936	F	1236-VO-TZ-OKUMU-VMF00261	1.3	1	TZA	Katavi	TZ-28	Mpanda	funestus	TZ-28_fune_2022	TZ-28_fune_2022_03	TZ-28_fune_2022_Q1	TZ-28_Mpanda_fune_2022	TZ-28_Mpanda_fune_2022_03	TZ-28_Mpanda_fune_2022_Q1
VBS85458	TZ_KAT_52	Joel Odero	Tanzania	Vikonge	2022	3	-6.091	30.936	F	1236-VO-TZ-OKUMU-VMF00261	1.3	1	TZA	Katavi	TZ-28	Mpanda	funestus	TZ-28_fune_2022	TZ-28_fune_2022_03	TZ-28_fune_2022_Q1	TZ-28_Mpanda_fune_2022	TZ-28_Mpanda_fune_2022_03	TZ-28_Mpanda_fune_2022_Q1
VBS85459	TZ_KAT_51	Joel Odero	Tanzania	Vikonge	2022	3	-6.091	30.936	F	1236-VO-TZ-OKUMU-VMF00261	1.3	1	TZA	Katavi	TZ-28	Mpanda	funestus	TZ-28_fune_2022	TZ-28_fune_2022_03	TZ-28_fune_2022_Q1	TZ-28_Mpanda_fune_2022	TZ-28_Mpanda_fune_2022_03	TZ-28_Mpanda_fune_2022_Q1
VBS85460	TZ_KAT_50	Joel Odero	Tanzania	Vikonge	2022	3	-6.091	30.936	F	1236-VO-TZ-OKUMU-VMF00261	1.3	1	TZA	Katavi	TZ-28	Mpanda	funestus	TZ-28_fune_2022	TZ-28_fune_2022_03	TZ-28_fune_2022_Q1	TZ-28_Mpanda_fune_2022	TZ-28_Mpanda_fune_2022_03	TZ-28_Mpanda_fune_2022_Q1
VBS85461	TZ_KAT_49	Joel Odero	Tanzania	Vikonge	2022	3	-6.091	30.936	F	1236-VO-TZ-OKUMU-VMF00261	1.3	1	TZA	Katavi	TZ-28	Mpanda	funestus	TZ-28_fune_2022	TZ-28_fune_2022_03	TZ-28_fune_2022_Q1	TZ-28_Mpanda_fune_2022	TZ-28_Mpanda_fune_2022_03	TZ-28_Mpanda_fune_2022_Q1
VBS85462	TZ_KAT_48	Joel Odero	Tanzania	Vikonge	2022	3	-6.091	30.936	F	1236-VO-TZ-OKUMU-VMF00261	1.3	1	TZA	Katavi	TZ-28	Mpanda	funestus	TZ-28_fune_2022	TZ-28_fune_2022_03	TZ-28_fune_2022_Q1	TZ-28_Mpanda_fune_2022	TZ-28_Mpanda_fune_2022_03	TZ-28_Mpanda_fune_2022_Q1
VBS85463	TZ_KAT_47	Joel Odero	Tanzania	Vikonge	2022	3	-6.091	30.936	F	1236-VO-TZ-OKUMU-VMF00261	1.3	1	TZA	Katavi	TZ-28	Mpanda	funestus	TZ-28_fune_2022	TZ-28_fune_2022_03	TZ-28_fune_2022_Q1	TZ-28_Mpanda_fune_2022	TZ-28_Mpanda_fune_2022_03	TZ-28_Mpanda_fune_2022_Q1
VBS85464	TZ_KAT_46	Joel Odero	Tanzania	Vikonge	2022	3	-6.091	30.936	F	1236-VO-TZ-OKUMU-VMF00261	1.3	1	TZA	Katavi	TZ-28	Mpanda	funestus	TZ-28_fune_2022	TZ-28_fune_2022_03	TZ-28_fune_2022_Q1	TZ-28_Mpanda_fune_2022	TZ-28_Mpanda_fune_2022_03	TZ-28_Mpanda_fune_2022_Q1
VBS85465	TZ_KAT_45	Joel Odero	Tanzania	Vikonge	2022	3	-6.091	30.936	F	1236-VO-TZ-OKUMU-VMF00261	1.3	1	TZA	Katavi	TZ-28	Mpanda	funestus	TZ-28_fune_2022	TZ-28_fune_2022_03	TZ-28_fune_2022_Q1	TZ-28_Mpanda_fune_2022	TZ-28_Mpanda_fune_2022_03	TZ-28_Mpanda_fune_2022_Q1
VBS85466	TZ_KAT_44	Joel Odero	Tanzania	Vikonge	2022	3	-6.091	30.936	F	1236-VO-TZ-OKUMU-VMF00261	1.3	1	TZA	Katavi	TZ-28	Mpanda	funestus	TZ-28_fune_2022	TZ-28_fune_2022_03	TZ-28_fune_2022_Q1	TZ-28_Mpanda_fune_2022	TZ-28_Mpanda_fune_2022_03	TZ-28_Mpanda_fune_2022_Q1
VBS85467	TZ_KAT_43	Joel Odero	Tanzania	Vikonge	2022	3	-6.091	30.936	F	1236-VO-TZ-OKUMU-VMF00261	1.3	1	TZA	Katavi	TZ-28	Mpanda	funestus	TZ-28_fune_2022	TZ-28_fune_2022_03	TZ-28_fune_2022_Q1	TZ-28_Mpanda_fune_2022	TZ-28_Mpanda_fune_2022_03	TZ-28_Mpanda_fune_2022_Q1
VBS85468	TZ_KAT_42	Joel Odero	Tanzania	Vikonge	2022	3	-6.091	30.936	F	1236-VO-TZ-OKUMU-VMF00261	1.3	1	TZA	Katavi	TZ-28	Mpanda	funestus	TZ-28_fune_2022	TZ-28_fune_2022_03	TZ-28_fune_2022_Q1	TZ-28_Mpanda_fune_2022	TZ-28_Mpanda_fune_2022_03	TZ-28_Mpanda_fune_2022_Q1
VBS85469	TZ_KAT_41	Joel Odero	Tanzania	Vikonge	2022	3	-6.091	30.936	F	1236-VO-TZ-OKUMU-VMF00261	1.3	1	TZA	Katavi	TZ-28	Mpanda	funestus	TZ-28_fune_2022	TZ-28_fune_2022_03	TZ-28_fune_2022_Q1	TZ-28_Mpanda_fune_2022	TZ-28_Mpanda_fune_2022_03	TZ-28_Mpanda_fune_2022_Q1
VBS85470	TZ_KAT_40	Joel Odero	Tanzania	Vikonge	2022	3	-6.091	30.936	F	1236-VO-TZ-OKUMU-VMF00261	1.3	1	TZA	Katavi	TZ-28	Mpanda	funestus	TZ-28_fune_2022	TZ-28_fune_2022_03	TZ-28_fune_2022_Q1	TZ-28_Mpanda_fune_2022	TZ-28_Mpanda_fune_2022_03	TZ-28_Mpanda_fune_2022_Q1
VBS85471	TZ_KAT_39	Joel Odero	Tanzania	Vikonge	2022	3	-6.091	30.936	F	1236-VO-TZ-OKUMU-VMF00261	1.3	1	TZA	Katavi	TZ-28	Mpanda	funestus	TZ-28_fune_2022	TZ-28_fune_2022_03	TZ-28_fune_2022_Q1	TZ-28_Mpanda_fune_2022	TZ-28_Mpanda_fune_2022_03	TZ-28_Mpanda_fune_2022_Q1
VBS85472	TZ_KAT_38	Joel Odero	Tanzania	Vikonge	2022	3	-6.091	30.936	F	1236-VO-TZ-OKUMU-VMF00261	1.3	1	TZA	Katavi	TZ-28	Mpanda	funestus	TZ-28_fune_2022	TZ-28_fune_2022_03	TZ-28_fune_2022_Q1	TZ-28_Mpanda_fune_2022	TZ-28_Mpanda_fune_2022_03	TZ-28_Mpanda_fune_2022_Q1
VBS85473	TZ_KAT_37	Joel Odero	Tanzania	Vikonge	2022	3	-6.091	30.936	F	1236-VO-TZ-OKUMU-VMF00261	1.3	1	TZA	Katavi	TZ-28	Mpanda	funestus	TZ-28_fune_2022	TZ-28_fune_2022_03	TZ-28_fune_2022_Q1	TZ-28_Mpanda_fune_2022	TZ-28_Mpanda_fune_2022_03	TZ-28_Mpanda_fune_2022_Q1
VBS85474	TZ_KAG_50	Joel Odero	Tanzania	Byeju	2022	1	-1.08	31.376	F	1236-VO-TZ-OKUMU-VMF00261	1.3	1	TZA	Kagera	TZ-05	Missenyi	funestus	TZ-05_fune_2022	TZ-05_fune_2022_01	TZ-05_fune_2022_Q1	TZ-05_Missenyi_fune_2022	TZ-05_Missenyi_fune_2022_01	TZ-05_Missenyi_fune_2022_Q1
VBS85475	TZ_KAG_49	Joel Odero	Tanzania	Byeju	2022	1	-1.08	31.376	F	1236-VO-TZ-OKUMU-VMF00261	1.3	1	TZA	Kagera	TZ-05	Missenyi	funestus	TZ-05_fune_2022	TZ-05_fune_2022_01	TZ-05_fune_2022_Q1	TZ-05_Missenyi_fune_2022	TZ-05_Missenyi_fune_2022_01	TZ-05_Missenyi_fune_2022_Q1
VBS85476	TZ_KAG_48	Joel Odero	Tanzania	Byeju	2022	1	-1.08	31.376	F	1236-VO-TZ-OKUMU-VMF00261	1.3	1	TZA	Kagera	TZ-05	Missenyi	funestus	TZ-05_fune_2022	TZ-05_fune_2022_01	TZ-05_fune_2022_Q1	TZ-05_Missenyi_fune_2022	TZ-05_Missenyi_fune_2022_01	TZ-05_Missenyi_fune_2022_Q1
VBS85477	TZ_KAG_47	Joel Odero	Tanzania	Byeju	2022	1	-1.08	31.376	F	1236-VO-TZ-OKUMU-VMF00261	1.3	1	TZA	Kagera	TZ-05	Missenyi	funestus	TZ-05_fune_2022	TZ-05_fune_2022_01	TZ-05_fune_2022_Q1	TZ-05_Missenyi_fune_2022	TZ-05_Missenyi_fune_2022_01	TZ-05_Missenyi_fune_2022_Q1
VBS85478	TZ_KAG_46	Joel Odero	Tanzania	Byeju	2022	1	-1.08	31.376	F	1236-VO-TZ-OKUMU-VMF00261	1.3	1	TZA	Kagera	TZ-05	Missenyi	funestus	TZ-05_fune_2022	TZ-05_fune_2022_01	TZ-05_fune_2022_Q1	TZ-05_Missenyi_fune_2022	TZ-05_Missenyi_fune_2022_01	TZ-05_Missenyi_fune_2022_Q1
VBS85479	TZ_KAG_45	Joel Odero	Tanzania	Byeju	2022	1	-1.08	31.376	F	1236-VO-TZ-OKUMU-VMF00261	1.3	1	TZA	Kagera	TZ-05	Missenyi	funestus	TZ-05_fune_2022	TZ-05_fune_2022_01	TZ-05_fune_2022_Q1	TZ-05_Missenyi_fune_2022	TZ-05_Missenyi_fune_2022_01	TZ-05_Missenyi_fune_2022_Q1
VBS85480	TZ_KAG_44	Joel Odero	Tanzania	Byeju	2022	1	-1.08	31.376	F	1236-VO-TZ-OKUMU-VMF00261	1.3	1	TZA	Kagera	TZ-05	Missenyi	funestus	TZ-05_fune_2022	TZ-05_fune_2022_01	TZ-05_fune_2022_Q1	TZ-05_Missenyi_fune_2022	TZ-05_Missenyi_fune_2022_01	TZ-05_Missenyi_fune_2022_Q1
VBS85481	TZ_KAG_43	Joel Odero	Tanzania	Byeju	2022	1	-1.08	31.376	F	1236-VO-TZ-OKUMU-VMF00261	1.3	1	TZA	Kagera	TZ-05	Missenyi	funestus	TZ-05_fune_2022	TZ-05_fune_2022_01	TZ-05_fune_2022_Q1	TZ-05_Missenyi_fune_2022	TZ-05_Missenyi_fune_2022_01	TZ-05_Missenyi_fune_2022_Q1
VBS85482	TZ_MTW_45	Joel Odero	Tanzania	Mahurunga	2022	10	-10.538	40.279	F	1236-VO-TZ-OKUMU-VMF00261	1.3	4	TZA	Mtwara	TZ-17	Mtwara	funestus	TZ-17_fune_2022	TZ-17_fune_2022_10	TZ-17_fune_2022_Q4	TZ-17_Mtwara_fune_2022	TZ-17_Mtwara_fune_2022_10	TZ-17_Mtwara_fune_2022_Q4
VBS85483	TZ_MTW_47	Joel Odero	Tanzania	Mahurunga	2022	10	-10.538	40.279	F	1236-VO-TZ-OKUMU-VMF00261	1.3	4	TZA	Mtwara	TZ-17	Mtwara	funestus	TZ-17_fune_2022	TZ-17_fune_2022_10	TZ-17_fune_2022_Q4	TZ-17_Mtwara_fune_2022	TZ-17_Mtwara_fune_2022_10	TZ-17_Mtwara_fune_2022_Q4
VBS85484	TZ_MTW_46	Joel Odero	Tanzania	Mahurunga	2022	10	-10.538	40.279	F	1236-VO-TZ-OKUMU-VMF00261	1.3	4	TZA	Mtwara	TZ-17	Mtwara	funestus	TZ-17_fune_2022	TZ-17_fune_2022_10	TZ-17_fune_2022_Q4	TZ-17_Mtwara_fune_2022	TZ-17_Mtwara_fune_2022_10	TZ-17_Mtwara_fune_2022_Q4
VBS85485	TZ_MOR_58	Joel Odero	Tanzania	Ikwambi	2023	3	-7.984	36.818	F	1236-VO-TZ-OKUMU-VMF00261	1.3	1	TZA	Morogoro	TZ-16	Kilombero	funestus	TZ-16_fune_2023	TZ-16_fune_2023_03	TZ-16_fune_2023_Q1	TZ-16_Kilombero_fune_2023	TZ-16_Kilombero_fune_2023_03	TZ-16_Kilombero_fune_2023_Q1
VBS85486	TZ_MOR_57	Joel Odero	Tanzania	Ikwambi	2023	3	-7.984	36.818	F	1236-VO-TZ-OKUMU-VMF00261	1.3	1	TZA	Morogoro	TZ-16	Kilombero	funestus	TZ-16_fune_2023	TZ-16_fune_2023_03	TZ-16_fune_2023_Q1	TZ-16_Kilombero_fune_2023	TZ-16_Kilombero_fune_2023_03	TZ-16_Kilombero_fune_2023_Q1
VBS85487	TZ_MOR_56	Joel Odero	Tanzania	Ikwambi	2023	3	-7.984	36.818	F	1236-VO-TZ-OKUMU-VMF00261	1.3	1	TZA	Morogoro	TZ-16	Kilombero	funestus	TZ-16_fune_2023	TZ-16_fune_2023_03	TZ-16_fune_2023_Q1	TZ-16_Kilombero_fune_2023	TZ-16_Kilombero_fune_2023_03	TZ-16_Kilombero_fune_2023_Q1
VBS85488	TZ_MOR_55	Joel Odero	Tanzania	Ikwambi	2023	3	-7.984	36.818	F	1236-VO-TZ-OKUMU-VMF00261	1.3	1	TZA	Morogoro	TZ-16	Kilombero	funestus	TZ-16_fune_2023	TZ-16_fune_2023_03	TZ-16_fune_2023_Q1	TZ-16_Kilombero_fune_2023	TZ-16_Kilombero_fune_2023_03	TZ-16_Kilombero_fune_2023_Q1
VBS85489	TZ_TNG_41	Joel Odero	Tanzania	Kwamwale	2022	5	-5.157	38.729	F	1236-VO-TZ-OKUMU-VMF00261	1.3	2	TZA	Tanga	TZ-25	Muheza	funestus	TZ-25_fune_2022	TZ-25_fune_2022_05	TZ-25_fune_2022_Q2	TZ-25_Muheza_fune_2022	TZ-25_Muheza_fune_2022_05	TZ-25_Muheza_fune_2022_Q2
VBS85490	TZ_TNG_40	Joel Odero	Tanzania	Kwamwale	2022	5	-5.157	38.729	F	1236-VO-TZ-OKUMU-VMF00261	1.3	2	TZA	Tanga	TZ-25	Muheza	funestus	TZ-25_fune_2022	TZ-25_fune_2022_05	TZ-25_fune_2022_Q2	TZ-25_Muheza_fune_2022	TZ-25_Muheza_fune_2022_05	TZ-25_Muheza_fune_2022_Q2
VBS85491	TZ_TNG_39	Joel Odero	Tanzania	Kwamwale	2022	5	-5.157	38.729	F	1236-VO-TZ-OKUMU-VMF00261	1.3	2	TZA	Tanga	TZ-25	Muheza	funestus	TZ-25_fune_2022	TZ-25_fune_2022_05	TZ-25_fune_2022_Q2	TZ-25_Muheza_fune_2022	TZ-25_Muheza_fune_2022_05	TZ-25_Muheza_fune_2022_Q2
VBS85492	TZ_TNG_38	Joel Odero	Tanzania	Kwamwale	2022	5	-5.157	38.729	F	1236-VO-TZ-OKUMU-VMF00261	1.3	2	TZA	Tanga	TZ-25	Muheza	funestus	TZ-25_fune_2022	TZ-25_fune_2022_05	TZ-25_fune_2022_Q2	TZ-25_Muheza_fune_2022	TZ-25_Muheza_fune_2022_05	TZ-25_Muheza_fune_2022_Q2
VBS85493	TZ_TNG_37	Joel Odero	Tanzania	Kwamwale	2022	5	-5.157	38.729	F	1236-VO-TZ-OKUMU-VMF00261	1.3	2	TZA	Tanga	TZ-25	Muheza	funestus	TZ-25_fune_2022	TZ-25_fune_2022_05	TZ-25_fune_2022_Q2	TZ-25_Muheza_fune_2022	TZ-25_Muheza_fune_2022_05	TZ-25_Muheza_fune_2022_Q2
VBS85494	TZ_MTW_69	Joel Odero	Tanzania	Mahurunga	2022	10	-10.538	40.279	F	1236-VO-TZ-OKUMU-VMF00261	1.3	4	TZA	Mtwara	TZ-17	Mtwara	funestus	TZ-17_fune_2022	TZ-17_fune_2022_10	TZ-17_fune_2022_Q4	TZ-17_Mtwara_fune_2022	TZ-17_Mtwara_fune_2022_10	TZ-17_Mtwara_fune_2022_Q4
VBS85495	TZ_MTW_68	Joel Odero	Tanzania	Mahurunga	2022	10	-10.538	40.279	F	1236-VO-TZ-OKUMU-VMF00261	1.3	4	TZA	Mtwara	TZ-17	Mtwara	funestus	TZ-17_fune_2022	TZ-17_fune_2022_10	TZ-17_fune_2022_Q4	TZ-17_Mtwara_fune_2022	TZ-17_Mtwara_fune_2022_10	TZ-17_Mtwara_fune_2022_Q4
VBS85496	TZ_MTW_64	Joel Odero	Tanzania	Mahurunga	2022	10	-10.538	40.279	F	1236-VO-TZ-OKUMU-VMF00261	1.3	4	TZA	Mtwara	TZ-17	Mtwara	funestus	TZ-17_fune_2022	TZ-17_fune_2022_10	TZ-17_fune_2022_Q4	TZ-17_Mtwara_fune_2022	TZ-17_Mtwara_fune_2022_10	TZ-17_Mtwara_fune_2022_Q4
VBS85497	TZ_MTW_61	Joel Odero	Tanzania	Mahurunga	2022	10	-10.538	40.279	F	1236-VO-TZ-OKUMU-VMF00261	1.3	4	TZA	Mtwara	TZ-17	Mtwara	funestus	TZ-17_fune_2022	TZ-17_fune_2022_10	TZ-17_fune_2022_Q4	TZ-17_Mtwara_fune_2022	TZ-17_Mtwara_fune_2022_10	TZ-17_Mtwara_fune_2022_Q4
VBS85498	TZ_MTW_60	Joel Odero	Tanzania	Mahurunga	2022	10	-10.538	40.279	F	1236-VO-TZ-OKUMU-VMF00261	1.3	4	TZA	Mtwara	TZ-17	Mtwara	funestus	TZ-17_fune_2022	TZ-17_fune_2022_10	TZ-17_fune_2022_Q4	TZ-17_Mtwara_fune_2022	TZ-17_Mtwara_fune_2022_10	TZ-17_Mtwara_fune_2022_Q4
VBS85499	TZ_MTW_55	Joel Odero	Tanzania	Mahurunga	2022	10	-10.538	40.279	F	1236-VO-TZ-OKUMU-VMF00261	1.3	4	TZA	Mtwara	TZ-17	Mtwara	funestus	TZ-17_fune_2022	TZ-17_fune_2022_10	TZ-17_fune_2022_Q4	TZ-17_Mtwara_fune_2022	TZ-17_Mtwara_fune_2022_10	TZ-17_Mtwara_fune_2022_Q4
VBS85500	TZ_MTW_52	Joel Odero	Tanzania	Mahurunga	2022	10	-10.538	40.279	F	1236-VO-TZ-OKUMU-VMF00261	1.3	4	TZA	Mtwara	TZ-17	Mtwara	funestus	TZ-17_fune_2022	TZ-17_fune_2022_10	TZ-17_fune_2022_Q4	TZ-17_Mtwara_fune_2022	TZ-17_Mtwara_fune_2022_10	TZ-17_Mtwara_fune_2022_Q4
VBS85501	TZ_MTW_51	Joel Odero	Tanzania	Mahurunga	2022	10	-10.538	40.279	F	1236-VO-TZ-OKUMU-VMF00261	1.3	4	TZA	Mtwara	TZ-17	Mtwara	funestus	TZ-17_fune_2022	TZ-17_fune_2022_10	TZ-17_fune_2022_Q4	TZ-17_Mtwara_fune_2022	TZ-17_Mtwara_fune_2022_10	TZ-17_Mtwara_fune_2022_Q4
VBS85502	TZ_MWA_39	Joel Odero	Tanzania	Nyangomango	2023	3	-3.05	32.8	F	1236-VO-TZ-OKUMU-VMF00261	1.3	1	TZA	Mwanza	TZ-18	Misungwi	funestus	TZ-18_fune_2023	TZ-18_fune_2023_03	TZ-18_fune_2023_Q1	TZ-18_Misungwi_fune_2023	TZ-18_Misungwi_fune_2023_03	TZ-18_Misungwi_fune_2023_Q1
VBS85503	TZ_MWA_38	Joel Odero	Tanzania	Nyangomango	2023	3	-3.05	32.8	F	1236-VO-TZ-OKUMU-VMF00261	1.3	1	TZA	Mwanza	TZ-18	Misungwi	funestus	TZ-18_fune_2023	TZ-18_fune_2023_03	TZ-18_fune_2023_Q1	TZ-18_Misungwi_fune_2023	TZ-18_Misungwi_fune_2023_03	TZ-18_Misungwi_fune_2023_Q1
VBS85504	TZ_MWA_37	Joel Odero	Tanzania	Nyangomango	2023	3	-3.05	32.8	F	1236-VO-TZ-OKUMU-VMF00261	1.3	1	TZA	Mwanza	TZ-18	Misungwi	funestus	TZ-18_fune_2023	TZ-18_fune_2023_03	TZ-18_fune_2023_Q1	TZ-18_Misungwi_fune_2023	TZ-18_Misungwi_fune_2023_03	TZ-18_Misungwi_fune_2023_Q1
VBS85506	TZ_MWA_33	Joel Odero	Tanzania	Nyangomango	2023	3	-3.05	32.8	F	1236-VO-TZ-OKUMU-VMF00261	1.3	1	TZA	Mwanza	TZ-18	Misungwi	funestus	TZ-18_fune_2023	TZ-18_fune_2023_03	TZ-18_fune_2023_Q1	TZ-18_Misungwi_fune_2023	TZ-18_Misungwi_fune_2023_03	TZ-18_Misungwi_fune_2023_Q1
VBS85508	TZ_MWA_31	Joel Odero	Tanzania	Nyangomango	2023	3	-3.05	32.8	F	1236-VO-TZ-OKUMU-VMF00261	1.3	1	TZA	Mwanza	TZ-18	Misungwi	funestus	TZ-18_fune_2023	TZ-18_fune_2023_03	TZ-18_fune_2023_Q1	TZ-18_Misungwi_fune_2023	TZ-18_Misungwi_fune_2023_03	TZ-18_Misungwi_fune_2023_Q1
VBS85509	TZ_MWA_29	Joel Odero	Tanzania	Nyangomango	2023	3	-3.05	32.8	F	1236-VO-TZ-OKUMU-VMF00261	1.3	1	TZA	Mwanza	TZ-18	Misungwi	funestus	TZ-18_fune_2023	TZ-18_fune_2023_03	TZ-18_fune_2023_Q1	TZ-18_Misungwi_fune_2023	TZ-18_Misungwi_fune_2023_03	TZ-18_Misungwi_fune_2023_Q1
VBS85510	TZ_MWA_28	Joel Odero	Tanzania	Nyangomango	2023	3	-3.05	32.8	F	1236-VO-TZ-OKUMU-VMF00261	1.3	1	TZA	Mwanza	TZ-18	Misungwi	funestus	TZ-18_fune_2023	TZ-18_fune_2023_03	TZ-18_fune_2023_Q1	TZ-18_Misungwi_fune_2023	TZ-18_Misungwi_fune_2023_03	TZ-18_Misungwi_fune_2023_Q1
VBS85511	TZ_MWA_27	Joel Odero	Tanzania	Nyangomango	2023	3	-3.05	32.8	F	1236-VO-TZ-OKUMU-VMF00261	1.3	1	TZA	Mwanza	TZ-18	Misungwi	funestus	TZ-18_fune_2023	TZ-18_fune_2023_03	TZ-18_fune_2023_Q1	TZ-18_Misungwi_fune_2023	TZ-18_Misungwi_fune_2023_03	TZ-18_Misungwi_fune_2023_Q1
VBS85512	TZ_MWA_26	Joel Odero	Tanzania	Nyangomango	2023	3	-3.05	32.8	F	1236-VO-TZ-OKUMU-VMF00261	1.3	1	TZA	Mwanza	TZ-18	Misungwi	funestus	TZ-18_fune_2023	TZ-18_fune_2023_03	TZ-18_fune_2023_Q1	TZ-18_Misungwi_fune_2023	TZ-18_Misungwi_fune_2023_03	TZ-18_Misungwi_fune_2023_Q1
VBS85513	TZ_MWA_25	Joel Odero	Tanzania	Nyangomango	2023	3	-3.05	32.8	F	1236-VO-TZ-OKUMU-VMF00261	1.3	1	TZA	Mwanza	TZ-18	Misungwi	funestus	TZ-18_fune_2023	TZ-18_fune_2023_03	TZ-18_fune_2023_Q1	TZ-18_Misungwi_fune_2023	TZ-18_Misungwi_fune_2023_03	TZ-18_Misungwi_fune_2023_Q1
VBS85514	TZ_MWA_24	Joel Odero	Tanzania	Nyangomango	2023	3	-3.05	32.8	F	1236-VO-TZ-OKUMU-VMF00261	1.3	1	TZA	Mwanza	TZ-18	Misungwi	funestus	TZ-18_fune_2023	TZ-18_fune_2023_03	TZ-18_fune_2023_Q1	TZ-18_Misungwi_fune_2023	TZ-18_Misungwi_fune_2023_03	TZ-18_Misungwi_fune_2023_Q1
VBS85515	TZ_MWA_23	Joel Odero	Tanzania	Nyangomango	2023	3	-3.05	32.8	F	1236-VO-TZ-OKUMU-VMF00261	1.3	1	TZA	Mwanza	TZ-18	Misungwi	funestus	TZ-18_fune_2023	TZ-18_fune_2023_03	TZ-18_fune_2023_Q1	TZ-18_Misungwi_fune_2023	TZ-18_Misungwi_fune_2023_03	TZ-18_Misungwi_fune_2023_Q1
VBS85516	TZ_MWA_22	Joel Odero	Tanzania	Nyangomango	2023	3	-3.05	32.8	F	1236-VO-TZ-OKUMU-VMF00261	1.3	1	TZA	Mwanza	TZ-18	Misungwi	funestus	TZ-18_fune_2023	TZ-18_fune_2023_03	TZ-18_fune_2023_Q1	TZ-18_Misungwi_fune_2023	TZ-18_Misungwi_fune_2023_03	TZ-18_Misungwi_fune_2023_Q1
VBS85517	TZ_MWA_21	Joel Odero	Tanzania	Nyangomango	2023	3	-3.05	32.8	F	1236-VO-TZ-OKUMU-VMF00261	1.3	1	TZA	Mwanza	TZ-18	Misungwi	funestus	TZ-18_fune_2023	TZ-18_fune_2023_03	TZ-18_fune_2023_Q1	TZ-18_Misungwi_fune_2023	TZ-18_Misungwi_fune_2023_03	TZ-18_Misungwi_fune_2023_Q1
VBS85518	TZ_MWA_20	Joel Odero	Tanzania	Nyangomango	2023	3	-3.05	32.8	F	1236-VO-TZ-OKUMU-VMF00261	1.3	1	TZA	Mwanza	TZ-18	Misungwi	funestus	TZ-18_fune_2023	TZ-18_fune_2023_03	TZ-18_fune_2023_Q1	TZ-18_Misungwi_fune_2023	TZ-18_Misungwi_fune_2023_03	TZ-18_Misungwi_fune_2023_Q1
VBS85519	TZ_MWA_19	Joel Odero	Tanzania	Nyangomango	2023	3	-3.05	32.8	F	1236-VO-TZ-OKUMU-VMF00261	1.3	1	TZA	Mwanza	TZ-18	Misungwi	funestus	TZ-18_fune_2023	TZ-18_fune_2023_03	TZ-18_fune_2023_Q1	TZ-18_Misungwi_fune_2023	TZ-18_Misungwi_fune_2023_03	TZ-18_Misungwi_fune_2023_Q1
VBS85521	TZ_MWA_17	Joel Odero	Tanzania	Nyangomango	2023	3	-3.05	32.8	F	1236-VO-TZ-OKUMU-VMF00261	1.3	1	TZA	Mwanza	TZ-18	Misungwi	funestus	TZ-18_fune_2023	TZ-18_fune_2023_03	TZ-18_fune_2023_Q1	TZ-18_Misungwi_fune_2023	TZ-18_Misungwi_fune_2023_03	TZ-18_Misungwi_fune_2023_Q1
VBS85522	TZ_MWA_16	Joel Odero	Tanzania	Nyangomango	2023	3	-3.05	32.8	F	1236-VO-TZ-OKUMU-VMF00261	1.3	1	TZA	Mwanza	TZ-18	Misungwi	funestus	TZ-18_fune_2023	TZ-18_fune_2023_03	TZ-18_fune_2023_Q1	TZ-18_Misungwi_fune_2023	TZ-18_Misungwi_fune_2023_03	TZ-18_Misungwi_fune_2023_Q1
VBS85523	TZ_MWA_14	Joel Odero	Tanzania	Nyangomango	2023	3	-3.05	32.8	F	1236-VO-TZ-OKUMU-VMF00261	1.3	1	TZA	Mwanza	TZ-18	Misungwi	funestus	TZ-18_fune_2023	TZ-18_fune_2023_03	TZ-18_fune_2023_Q1	TZ-18_Misungwi_fune_2023	TZ-18_Misungwi_fune_2023_03	TZ-18_Misungwi_fune_2023_Q1
VBS85524	TZ_MWA_13	Joel Odero	Tanzania	Nyangomango	2023	3	-3.05	32.8	F	1236-VO-TZ-OKUMU-VMF00261	1.3	1	TZA	Mwanza	TZ-18	Misungwi	funestus	TZ-18_fune_2023	TZ-18_fune_2023_03	TZ-18_fune_2023_Q1	TZ-18_Misungwi_fune_2023	TZ-18_Misungwi_fune_2023_03	TZ-18_Misungwi_fune_2023_Q1
VBS85525	TZ_MWA_12	Joel Odero	Tanzania	Nyangomango	2023	3	-3.05	32.8	F	1236-VO-TZ-OKUMU-VMF00261	1.3	1	TZA	Mwanza	TZ-18	Misungwi	funestus	TZ-18_fune_2023	TZ-18_fune_2023_03	TZ-18_fune_2023_Q1	TZ-18_Misungwi_fune_2023	TZ-18_Misungwi_fune_2023_03	TZ-18_Misungwi_fune_2023_Q1
VBS85526	TZ_MWA_11	Joel Odero	Tanzania	Nyangomango	2023	3	-3.05	32.8	F	1236-VO-TZ-OKUMU-VMF00261	1.3	1	TZA	Mwanza	TZ-18	Misungwi	funestus	TZ-18_fune_2023	TZ-18_fune_2023_03	TZ-18_fune_2023_Q1	TZ-18_Misungwi_fune_2023	TZ-18_Misungwi_fune_2023_03	TZ-18_Misungwi_fune_2023_Q1
VBS85527	TZ_MWA_10	Joel Odero	Tanzania	Nyangomango	2023	3	-3.05	32.8	F	1236-VO-TZ-OKUMU-VMF00261	1.3	1	TZA	Mwanza	TZ-18	Misungwi	funestus	TZ-18_fune_2023	TZ-18_fune_2023_03	TZ-18_fune_2023_Q1	TZ-18_Misungwi_fune_2023	TZ-18_Misungwi_fune_2023_03	TZ-18_Misungwi_fune_2023_Q1
VBS85528	TZ_MWA_6	Joel Odero	Tanzania	Nyangomango	2023	3	-3.05	32.8	F	1236-VO-TZ-OKUMU-VMF00261	1.3	1	TZA	Mwanza	TZ-18	Misungwi	funestus	TZ-18_fune_2023	TZ-18_fune_2023_03	TZ-18_fune_2023_Q1	TZ-18_Misungwi_fune_2023	TZ-18_Misungwi_fune_2023_03	TZ-18_Misungwi_fune_2023_Q1
VBS85529	TZ_MWA_5	Joel Odero	Tanzania	Nyangomango	2023	3	-3.05	32.8	F	1236-VO-TZ-OKUMU-VMF00261	1.3	1	TZA	Mwanza	TZ-18	Misungwi	funestus	TZ-18_fune_2023	TZ-18_fune_2023_03	TZ-18_fune_2023_Q1	TZ-18_Misungwi_fune_2023	TZ-18_Misungwi_fune_2023_03	TZ-18_Misungwi_fune_2023_Q1
VBS85530	TZ_MWA_3	Joel Odero	Tanzania	Nyangomango	2023	3	-3.05	32.8	F	1236-VO-TZ-OKUMU-VMF00261	1.3	1	TZA	Mwanza	TZ-18	Misungwi	funestus	TZ-18_fune_2023	TZ-18_fune_2023_03	TZ-18_fune_2023_Q1	TZ-18_Misungwi_fune_2023	TZ-18_Misungwi_fune_2023_03	TZ-18_Misungwi_fune_2023_Q1
VBS85531	TZ_MWA_2	Joel Odero	Tanzania	Nyangomango	2023	3	-3.05	32.8	F	1236-VO-TZ-OKUMU-VMF00261	1.3	1	TZA	Mwanza	TZ-18	Misungwi	funestus	TZ-18_fune_2023	TZ-18_fune_2023_03	TZ-18_fune_2023_Q1	TZ-18_Misungwi_fune_2023	TZ-18_Misungwi_fune_2023_03	TZ-18_Misungwi_fune_2023_Q1
VBS85532	TZ_MWA_1	Joel Odero	Tanzania	Nyangomango	2023	3	-3.05	32.8	F	1236-VO-TZ-OKUMU-VMF00261	1.3	1	TZA	Mwanza	TZ-18	Misungwi	funestus	TZ-18_fune_2023	TZ-18_fune_2023_03	TZ-18_fune_2023_Q1	TZ-18_Misungwi_fune_2023	TZ-18_Misungwi_fune_2023_03	TZ-18_Misungwi_fune_2023_Q1
