# Supplementary material for: Genomic evidence of spatially structured gene flow and divergent insecticide resistance backgrounds of the malaria vector Anopheles funestus in Tanzania
Source: Genetics. 2025 Jul 7;230(4):iyaf117. doi: 10.1093/genetics/iyaf117 (PMC12341887; doi:10.1093/genetics/iyaf117)
Supplement: iyaf117_Supplementary_Data [file iyaf117_supplementary_data.zip › Table_S2_GENETICS-2025-308116.xlsx]

## Sheet: Table S2
Genomic Evidence of Spatially Structured Gene Flow and Divergent Insecticide Resistance Backgrounds of the Malaria Vector Anopheles funestus in Tanzania
Authors
Joel O. Odero1,2* ✉, Ismail H. Nambunga1, Hamis Bwanary1, Gustav Mkandawile1, John M. Paliga1, Salum A. Mapua1,6, Sophia H. Mwinyi1,2, Halfan S. Ngowo1, Nicodem J. Govella1, Emmanuel W. Kaindoa1, Frédéric Tripet4,5,6, Anastasia Hernandez-Koutoucheva7, Heather M. Ferguson2, Chris S. Clarkson7, Alistair Miles7, David Weetman3, Francesco Baldini1,2#, Fredros O. Okumu 1,2#, Tristan P. W. Dennis3#
Affiliations
1	Environmental Health and Ecological Sciences Department, Ifakara Health Institute, Ifakara, Tanzania
2	School of Biodiversity, One Health, and Veterinary Medicine, G12 8QQ, University of Glasgow, Glasgow, UK
3	Department of Vector Biology, Liverpool School of Tropical Medicine, L3 5QA, Liverpool, UK
4	Swiss Tropical and Public Health Institute, Kreuzstrasse 2, 4123 Allschwil, Switzerland
5	University of Basel, Petersplatz 1, 4001 Basel, Switzerland
6	Centre for Applied Entomology and Parasitology, School of Life Sciences, Keele University, Huxley Building, Keele, Staffordshire ST5 5BG, UK
7	Wellcome Sanger Institute, Wellcome Genome Campus, Hinxton, CB10 1SA, UK.
Table S2: Non-synonymous amino acid variation in the Cyp6 cluster and Cyp9k1 gene.
aa_change	contig	position	frq_TZ-03_fune_2022	frq_TZ-05_fune_2022	frq_TZ-12_fune_2022	frq_TZ-16_fune_2017	frq_TZ-16_fune_2019	frq_TZ-16_fune_2023	frq_TZ-17_fune_2022	frq_TZ-18_fune_2023	frq_TZ-19_fune_2019	frq_TZ-21_fune_2022	frq_TZ-25_fune_2022	frq_TZ-28_fune_2022	transcript	aa_pos	ref_allele	ref_aa	alt_aa	effect	impact	alt_allele	max_af	label	Transcript
D498N	2RL	8703802	0.964286	0	0.983333	1	1	1	1	0	1	1	0.875	0.30303	LOC125764719_t1	498	C	D	N	NON_SYNONYMOUS_CODING	MODERATE	T	1	D498N (2RL:8,703,802 C>T)	LOC125764719
P489T	2RL	8703829	0.964286	0	0.983333	1	1	1	1	0	1	1	0.859375	0.30303	LOC125764719_t1	489	G	P	T	NON_SYNONYMOUS_CODING	MODERATE	T	1	P489T (2RL:8,703,829 G>T)	LOC125764719
A423V	2RL	8704026	0.964286	0	0.983333	1	1	1	1	0.0178571	1	1	0.875	0.30303	LOC125764719_t1	423	G	A	V	NON_SYNONYMOUS_CODING	MODERATE	A	1	A423V (2RL:8,704,026 G>A)	LOC125764719
Q327E	2RL	8704378	1	1	1	1	1	1	1	1	1	1	1	1	LOC125764719_t1	327	G	Q	E	NON_SYNONYMOUS_CODING	MODERATE	C	1	Q327E (2RL:8,704,378 G>C)	LOC125764719
H35Y	2RL	8705254	0	0.984375	0	0	0	0	0	0.928571	0	0	0.09375	0.636364	LOC125764719_t1	35	G	H	Y	NON_SYNONYMOUS_CODING	MODERATE	A	0.984375	H35Y (2RL:8,705,254 G>A)	LOC125764719
E426K	2RL	8682558	0	0.5	0	0	0	0	0	0.5	0	0	0.09375	0.424242	LOC125764726_t1	426	C	E	K	NON_SYNONYMOUS_CODING	MODERATE	T	0.5	E426K (2RL:8,682,558 C>T)	LOC125764726
V418L	2RL	8682582	0	0.5	0.3	0	0.0277778	0.0925926	0.129032	0.5	0	0.107143	0.109375	0.484848	LOC125764726_t1	418	C	V	L	NON_SYNONYMOUS_CODING	MODERATE	A	0.5	V418L (2RL:8,682,582 C>A)	LOC125764726
V387D	2RL	8682674	0.0357143	0.015625	0.0166667	0.05	0	0.111111	0.0645161	0.0357143	0	0.0178571	0.0625	0.0606061	LOC125764726_t1	387	A	V	D	NON_SYNONYMOUS_CODING	MODERATE	T	0.111111	V387D (2RL:8,682,674 A>T)	LOC125764726
D319E	2RL	8682953	0	0	0.216667	0	0.0555556	0.037037	0.0967742	0	0	0.107143	0	0.0757576	LOC125764726_t1	319	A	D	E	NON_SYNONYMOUS_CODING	MODERATE	T	0.216667	D319E (2RL:8,682,953 A>T)	LOC125764726
D315E	2RL	8682965	0.0178571	0.5	0.316667	0	0.0277778	0.0925926	0.112903	0.5	0	0.125	0.125	0.484848	LOC125764726_t1	315	A	D	E	NON_SYNONYMOUS_CODING	MODERATE	T	0.5	D315E (2RL:8,682,965 A>T)	LOC125764726
L273F	2RL	8683093	0.5	0	0.516667	0.5	0.5	0.5	0.5	0.0178571	0.5	0.517857	0.5	0.272727	LOC125764726_t1	273	G	L	F	NON_SYNONYMOUS_CODING	MODERATE	A	0.517857	L273F (2RL:8,683,093 G>A)	LOC125764726
T262I	2RL	8683125	0.0178571	0.984375	0.316667	0	0.0277778	0.0925926	0.129032	0.964286	0	0.125	0.125	0.742424	LOC125764726_t1	262	G	T	I	NON_SYNONYMOUS_CODING	MODERATE	A	0.984375	T262I (2RL:8,683,125 G>A)	LOC125764726
S237Y	2RL	8683200	0.5	0	0.466667	0.5	0.5	0.5	0.5	0	0.5	0.482143	0.484375	0.227273	LOC125764726_t1	237	G	S	Y	NON_SYNONYMOUS_CODING	MODERATE	T	0.5	S237Y (2RL:8,683,200 G>T)	LOC125764726
I235R	2RL	8683206	0	0	0.266667	0	0.0277778	0.0925926	0.0967742	0	0	0.107143	0.015625	0.0757576	LOC125764726_t1	235	A	I	R	NON_SYNONYMOUS_CODING	MODERATE	C	0.266667	I235R (2RL:8,683,206 A>C)	LOC125764726
N194K	2RL	8683328	0.5	1	0.533333	0.5	0.5	0.5	0.5	0.982143	0.5	0.517857	0.515625	0.772727	LOC125764726_t1	194	G	N	K	NON_SYNONYMOUS_CODING	MODERATE	T	1	N194K (2RL:8,683,328 G>T)	LOC125764726
T171M	2RL	8683398	0	0	0.266667	0	0.0277778	0.0925926	0.0967742	0	0	0.107143	0.015625	0.0757576	LOC125764726_t1	171	G	T	M	NON_SYNONYMOUS_CODING	MODERATE	A	0.266667	T171M (2RL:8,683,398 G>A)	LOC125764726
A160S	2RL	8683432	0	0.5	0.05	0	0	0	0.016129	0.482143	0	0	0.078125	0.409091	LOC125764726_t1	160	C	A	S	NON_SYNONYMOUS_CODING	MODERATE	A	0.5	A160S (2RL:8,683,432 C>A)	LOC125764726
S154A	2RL	8683450	0	0.5	0.0333333	0	0	0	0	0.482143	0	0	0.078125	0.378788	LOC125764726_t1	154	A	S	A	NON_SYNONYMOUS_CODING	MODERATE	C	0.5	S154A (2RL:8,683,450 A>C)	LOC125764726
T151S	2RL	8683459	0	0.515625	0.05	0	0	0	0.0645161	0.571429	0	0.0178571	0.109375	0.439394	LOC125764726_t1	151	T	T	S	NON_SYNONYMOUS_CODING	MODERATE	A	0.571429	T151S (2RL:8,683,459 T>A)	LOC125764726
I148M	2RL	8683466	0.0178571	1	0.333333	0	0.0277778	0.0925926	0.129032	1	0	0.125	0.140625	0.757576	LOC125764726_t1	148	A	I	M	NON_SYNONYMOUS_CODING	MODERATE	C	1	I148M (2RL:8,683,466 A>C)	LOC125764726
A125T	2RL	8683537	0.982143	0.984375	0.716667	1	0.972222	0.907407	0.903226	0.964286	1	0.875	0.953125	0.893939	LOC125764726_t1	125	C	A	T	NON_SYNONYMOUS_CODING	MODERATE	T	1	A125T (2RL:8,683,537 C>T)	LOC125764726
V377A	2RL	8672707	0.607143	0	0.316667	0	0.0555556	0.185185	0.145161	0	0.1	0.25	0.015625	0.106061	LOC125764717_t1	377	A	V	A	NON_SYNONYMOUS_CODING	MODERATE	G	0.607143	V377A (2RL:8,672,707 A>G)	LOC125764717
D343N	2RL	8672908	0.607143	0	0.316667	0	0.0555556	0.185185	0.145161	0	0.1	0.25	0.015625	0.106061	LOC125764717_t1	343	C	D	N	NON_SYNONYMOUS_CODING	MODERATE	T	0.607143	D343N (2RL:8,672,908 C>T)	LOC125764717
H323N	2RL	8672968	0.392857	0.015625	0.7	1	0.944444	0.814815	0.854839	0.0178571	0.9	0.767857	0.890625	0.227273	LOC125764717_t1	323	G	H	N	NON_SYNONYMOUS_CODING	MODERATE	T	1	H323N (2RL:8,672,968 G>T)	LOC125764717
L304F	2RL	8673025	1	0.015625	1	1	1	1	1	0.0178571	1	1	0.90625	0.348485	LOC125764717_t1	304	G	L	F	NON_SYNONYMOUS_CODING	MODERATE	A	1	L304F (2RL:8,673,025 G>A)	LOC125764717
W214C	2RL	8675605	0	0	0.283333	0	0.0277778	0.0740741	0.129032	0	0	0.142857	0.046875	0.181818	LOC125764717_t1	214	C	W	C	NON_SYNONYMOUS_CODING	MODERATE	G	0.283333	W214C (2RL:8,675,605 C>G)	LOC125764717
Q97H	2RL	8675956	1	0	0.716667	1	0.972222	0.925926	0.870968	0	1	0.857143	0.859375	0.242424	LOC125764717_t1	97	T	Q	H	NON_SYNONYMOUS_CODING	MODERATE	A	1	Q97H (2RL:8,675,956 T>A)	LOC125764717
N96H	2RL	8675961	1	1	1	1	1	1	1	1	1	1	1	1	LOC125764717_t1	96	T	N	H	NON_SYNONYMOUS_CODING	MODERATE	G	1	N96H (2RL:8,675,961 T>G)	LOC125764717
P35S	2RL	8676144	0	0.984375	0	0	0	0	0	0.964286	0	0	0.09375	0.651515	LOC125764717_t1	35	G	P	S	NON_SYNONYMOUS_CODING	MODERATE	A	0.984375	P35S (2RL:8,676,144 G>A)	LOC125764717
V3A	2RL	8676239	0	0.984375	0	0	0	0	0	0.964286	0	0	0.09375	0.651515	LOC125764717_t1	3	A	V	A	NON_SYNONYMOUS_CODING	MODERATE	G	0.984375	V3A (2RL:8,676,239 A>G)	LOC125764717
V432A	2RL	8699750	1	1	1	1	1	1	1	0.982143	1	1	1	1	LOC125764715_t1	432	A	V	A	NON_SYNONYMOUS_CODING	MODERATE	G	1	V432A (2RL:8,699,750 A>G)	LOC125764715
T391R	2RL	8699873	0.982143	0	1	1	1	1	1	0	1	1	0.875	0.318182	LOC125764715_t1	391	G	T	R	NON_SYNONYMOUS_CODING	MODERATE	C	1	T391R (2RL:8,699,873 G>C)	LOC125764715
D264E	2RL	8700322	1	0.015625	1	1	1	1	1	0	1	1	0.875	0.333333	LOC125764715_t1	264	A	D	E	NON_SYNONYMOUS_CODING	MODERATE	T	1	D264E (2RL:8,700,322 A>T)	LOC125764715
D258E	2RL	8700340	1	1	1	1	1	1	1	0.982143	1	1	1	1	LOC125764715_t1	258	G	D	E	NON_SYNONYMOUS_CODING	MODERATE	C	1	D258E (2RL:8,700,340 G>C)	LOC125764715
I238V	2RL	8700402	0.0178571	0.984375	0	0	0	0	0	0.982143	0	0	0.125	0.681818	LOC125764715_t1	238	T	I	V	NON_SYNONYMOUS_CODING	MODERATE	C	0.984375	I238V (2RL:8,700,402 T>C)	LOC125764715
M172L	2RL	8700600	0.964286	0	1	1	1	1	1	0	1	1	0.875	0.318182	LOC125764715_t1	172	T	M	L	NON_SYNONYMOUS_CODING	MODERATE	A	1	M172L (2RL:8,700,600 T>A)	LOC125764715
R161H	2RL	8700632	0.964286	1	1	1	1	1	1	1	1	1	0.953125	0.984848	LOC125764715_t1	161	C	R	H	NON_SYNONYMOUS_CODING	MODERATE	T	1	R161H (2RL:8,700,632 C>T)	LOC125764715
E100D	2RL	8700814	0.982143	0.015625	1	0.95	1	1	1	0	1	1	0.875	0.333333	LOC125764715_t1	100	T	E	D	NON_SYNONYMOUS_CODING	MODERATE	A	1	E100D (2RL:8,700,814 T>A)	LOC125764715
Y79F	2RL	8700878	1	1	1	1	1	1	1	1	1	1	1	1	LOC125764715_t1	79	T	Y	F	NON_SYNONYMOUS_CODING	MODERATE	A	1	Y79F (2RL:8,700,878 T>A)	LOC125764715
L13F	2RL	8701075	0	0.984375	0	0	0	0	0	0.964286	0	0	0.09375	0.636364	LOC125764715_t1	13	C	L	F	NON_SYNONYMOUS_CODING	MODERATE	G	0.984375	L13F (2RL:8,701,075 C>G)	LOC125764715
V2A	2RL	8701109	1	1	1	1	1	1	1	1	1	1	1	1	LOC125764715_t1	2	A	V	A	NON_SYNONYMOUS_CODING	MODERATE	G	1	V2A (2RL:8,701,109 A>G)	LOC125764715
E508D	2RL	8701733	1	1	1	1	1	1	1	1	1	1	1	1	LOC125764705_t1	508	C	E	D	NON_SYNONYMOUS_CODING	MODERATE	A	1	E508D (2RL:8,701,733 C>A)	LOC125764705
E461D	2RL	8701874	0.964286	0	1	1	1	1	1	0	1	1	0.875	0.318182	LOC125764705_t1	461	C	E	D	NON_SYNONYMOUS_CODING	MODERATE	A	1	E461D (2RL:8,701,874 C>A)	LOC125764705
E391D	2RL	8702162	0.0178571	0.984375	0	0	0	0	0	0.982143	0	0	0.125	0.636364	LOC125764705_t1	391	C	E	D	NON_SYNONYMOUS_CODING	MODERATE	A	0.984375	E391D (2RL:8,702,162 C>A)	LOC125764705
R373C	2RL	8702218	0	0.984375	0	0	0	0	0	0.946429	0	0	0.09375	0.636364	LOC125764705_t1	373	G	R	C	NON_SYNONYMOUS_CODING	MODERATE	A	0.984375	R373C (2RL:8,702,218 G>A)	LOC125764705
L261S	2RL	8702553	0.0357143	1	0	0	0	0	0	1	0	0	0.125	0.69697	LOC125764705_t1	261	A	L	S	NON_SYNONYMOUS_CODING	MODERATE	G	1	L261S (2RL:8,702,553 A>G)	LOC125764705
F253I	2RL	8702578	0	1	0	0	0	0	0	1	0	0	0.09375	0.681818	LOC125764705_t1	253	A	F	I	NON_SYNONYMOUS_CODING	MODERATE	T	1	F253I (2RL:8,702,578 A>T)	LOC125764705
S151A	2RL	8702884	1	1	1	1	1	1	1	1	1	1	1	1	LOC125764705_t1	151	A	S	A	NON_SYNONYMOUS_CODING	MODERATE	C	1	S151A (2RL:8,702,884 A>C)	LOC125764705
N96K	2RL	8703047	0.0357143	1	0	0	0	0	0	0.982143	0	0	0.125	0.69697	LOC125764705_t1	96	A	N	K	NON_SYNONYMOUS_CODING	MODERATE	C	1	N96K (2RL:8,703,047 A>C)	LOC125764705
I94M	2RL	8703053	0.0357143	1	0	0	0	0	0	0.982143	0	0	0.125	0.69697	LOC125764705_t1	94	T	I	M	NON_SYNONYMOUS_CODING	MODERATE	C	1	I94M (2RL:8,703,053 T>C)	LOC125764705
I94L	2RL	8703055	0.0357143	1	0	0	0	0	0	0.982143	0	0	0.125	0.69697	LOC125764705_t1	94	T	I	L	NON_SYNONYMOUS_CODING	MODERATE	G	1	I94L (2RL:8,703,055 T>G)	LOC125764705
S13W	2RL	8703297	0.0178571	0.984375	0	0	0	0	0	0.946429	0	0	0.09375	0.666667	LOC125764705_t1	13	G	S	W	NON_SYNONYMOUS_CODING	MODERATE	C	0.984375	S13W (2RL:8,703,297 G>C)	LOC125764705
D9A	2RL	8703309	0.0185185	0.984375	0	0	0	0	0	0.946429	0	0	0.0833333	0.666667	LOC125764705_t1	9	T	D	A	NON_SYNONYMOUS_CODING	MODERATE	G	0.984375	D9A (2RL:8,703,309 T>G)	LOC125764705
I457L	2RL	8676876	0.982143	0	0.666667	1	0.972222	0.925926	0.870968	0.0178571	1	0.857143	0.859375	0.242424	LOC125764700_t1	457	T	I	L	NON_SYNONYMOUS_CODING	MODERATE	G	1	I457L (2RL:8,676,876 T>G)	LOC125764700
V452I	2RL	8676891	0	1	0	0.05	0	0	0	0.964286	0	0	0.09375	0.636364	LOC125764700_t1	452	C	V	I	NON_SYNONYMOUS_CODING	MODERATE	T	1	V452I (2RL:8,676,891 C>T)	LOC125764700
P447T	2RL	8676906	0	0.984375	0	0	0	0	0	0.964286	0	0	0.078125	0.621212	LOC125764700_t1	447	G	P	T	NON_SYNONYMOUS_CODING	MODERATE	T	0.984375	P447T (2RL:8,676,906 G>T)	LOC125764700
A444T	2RL	8676915	0	0.984375	0	0	0	0	0	0.982143	0	0	0.0625	0.590909	LOC125764700_t1	444	C	A	T	NON_SYNONYMOUS_CODING	MODERATE	T	0.984375	A444T (2RL:8,676,915 C>T)	LOC125764700
Q442L	2RL	8676920	0	0.984375	0	0	0	0	0	0.964286	0	0	0.046875	0.590909	LOC125764700_t1	442	T	Q	L	NON_SYNONYMOUS_CODING	MODERATE	A	0.984375	Q442L (2RL:8,676,920 T>A)	LOC125764700
V440M	2RL	8676927	0	0.967742	0	0	0	0	0	0.946429	0	0	0.046875	0.560606	LOC125764700_t1	440	C	V	M	NON_SYNONYMOUS_CODING	MODERATE	T	0.967742	V440M (2RL:8,676,927 C>T)	LOC125764700
R432Q	2RL	8676950	0	1	0	0	0	0	0	0.75	0	0	0	0.142857	LOC125764700_t1	432	C	R	Q	NON_SYNONYMOUS_CODING	MODERATE	T	1	R432Q (2RL:8,676,950 C>T)	LOC125764700
S424A	2RL	8676975	0.982143		0.716667	1	0.972222	0.925926	0.903226	1	1	0.857143	0.9375	0.75	LOC125764700_t1	424	A	S	A	NON_SYNONYMOUS_CODING	MODERATE	C	1	S424A (2RL:8,676,975 A>C)	LOC125764700
L403F	2RL	8677036	0	1	0.05	0	0	0	0.0322581	0.904762	0	0	0.015625	0.34	LOC125764700_t1	403	T	L	F	NON_SYNONYMOUS_CODING	MODERATE	A	1	L403F (2RL:8,677,036 T>A)	LOC125764700
P305L	2RL	8677331	0.0178571	0	0.283333	0	0.0277778	0.0740741	0.0967742	0	0	0.142857	0.046875	0.0909091	LOC125764700_t1	305	G	P	L	NON_SYNONYMOUS_CODING	MODERATE	A	0.283333	P305L (2RL:8,677,331 G>A)	LOC125764700
L145M	2RL	8677812	0.982143	1	0.666667	1	0.944444	0.907407	0.870968	0.982143	1	0.857143	0.953125	0.909091	LOC125764700_t1	145	G	L	M	NON_SYNONYMOUS_CODING	MODERATE	T	1	L145M (2RL:8,677,812 G>T)	LOC125764700
P140Q	2RL	8677826	0.982143	0	0.666667	1	0.944444	0.907407	0.870968	0.0178571	1	0.857143	0.859375	0.242424	LOC125764700_t1	140	G	P	Q	NON_SYNONYMOUS_CODING	MODERATE	T	1	P140Q (2RL:8,677,826 G>T)	LOC125764700
I118V	2RL	8677893	0.982143	0	0.666667	1	0.972222	0.925926	0.870968	0	1	0.857143	0.859375	0.242424	LOC125764700_t1	118	T	I	V	NON_SYNONYMOUS_CODING	MODERATE	C	1	I118V (2RL:8,677,893 T>C)	LOC125764700
T73M	2RL	8678027	0	1	0	0	0	0	0	0.964286	0	0	0.09375	0.651515	LOC125764700_t1	73	G	T	M	NON_SYNONYMOUS_CODING	MODERATE	A	1	T73M (2RL:8,678,027 G>A)	LOC125764700
A13E	2RL	8678282	0	0	0	0	0	0	0	0	0.1	0	0	0	LOC125764700_t1	13	G	A	E	NON_SYNONYMOUS_CODING	MODERATE	T	0.1	A13E (2RL:8,678,282 G>T)	LOC125764700
P7H	2RL	8678300	0	0	0	0	0	0	0	0	0	0.0526316	0	0	LOC125764700_t1	7	G	P	H	NON_SYNONYMOUS_CODING	MODERATE	T	0.0526316	P7H (2RL:8,678,300 G>T)	LOC125764700
A465T	2RL	8697208	0.392857	0	0.466667	0.5	0.5	0.37037	0.419355	0.0178571	0.5	0.375	0.375	0.136364	LOC125764711_t1	465	C	A	T	NON_SYNONYMOUS_CODING	MODERATE	T	0.5	A465T (2RL:8,697,208 C>T)	LOC125764711
E297K	2RL	8697780	0	0.5	0	0	0	0	0	0.5	0	0	0.078125	0.393939	LOC125764711_t1	297	C	E	K	NON_SYNONYMOUS_CODING	MODERATE	T	0.5	E297K (2RL:8,697,780 C>T)	LOC125764711
K295E	2RL	8697786	0	0.5	0	0	0	0	0	0.5	0	0	0.078125	0.393939	LOC125764711_t1	295	T	K	E	NON_SYNONYMOUS_CODING	MODERATE	C	0.5	K295E (2RL:8,697,786 T>C)	LOC125764711
I288N	2RL	8697806	0	0.5	0	0	0	0	0	0.5	0	0	0.109375	0.409091	LOC125764711_t1	288	A	I	N	NON_SYNONYMOUS_CODING	MODERATE	T	0.5	I288N (2RL:8,697,806 A>T)	LOC125764711
H169R	2RL	8698163	0	0.171875	0	0	0	0	0	0.107143	0	0	0.015625	0.121212	LOC125764711_t1	169	T	H	R	NON_SYNONYMOUS_CODING	MODERATE	C	0.171875	H169R (2RL:8,698,163 T>C)	LOC125764711
H26Q	2RL	8698591	0.0178571	1	0	0	0	0	0	1	0	0	0.125	0.681818	LOC125764711_t1	26	G	H	Q	NON_SYNONYMOUS_CODING	MODERATE	C	1	H26Q (2RL:8,698,591 G>C)	LOC125764711
V392F	2RL	8685864	0	0.5	0	0	0	0	0	0.5	0	0	0.09375	0.424242	LOC125764713_t1	392	C	V	F	NON_SYNONYMOUS_CODING	MODERATE	A	0.5	V392F (2RL:8,685,864 C>A)	LOC125764713
S384N	2RL	8685887	0.517857	0.5	0.5	0.45	0.5	0.5	0.516129	0.5	0.5	0.5	0.484375	0.5	LOC125764713_t1	384	C	S	N	NON_SYNONYMOUS_CODING	MODERATE	T	0.517857	S384N (2RL:8,685,887 C>T)	LOC125764713
V359I	2RL	8686019	0	0.484375	0	0	0	0	0	0.5	0	0	0.078125	0.409091	LOC125764713_t1	359	C	V	I	NON_SYNONYMOUS_CODING	MODERATE	T	0.5	V359I (2RL:8,686,019 C>T)	LOC125764713
T318A	2RL	8686142	0	0	0.0166667	0	0	0	0.387097	0	0	0	0	0	LOC125764713_t1	318	T	T	A	NON_SYNONYMOUS_CODING	MODERATE	C	0.387097	T318A (2RL:8,686,142 T>C)	LOC125764713
I310V	2RL	8686166	0.0535714	0.015625	0.05	0.05	0	0.0740741	0.0806452	0	0	0.125	0.03125	0.0151515	LOC125764713_t1	310	T	I	V	NON_SYNONYMOUS_CODING	MODERATE	C	0.125	I310V (2RL:8,686,166 T>C)	LOC125764713
Y168H	2RL	8686592	0	0.765625	0	0	0	0	0	0.696429	0	0	0.09375	0.484848	LOC125764713_t1	168	A	Y	H	NON_SYNONYMOUS_CODING	MODERATE	G	0.765625	Y168H (2RL:8,686,592 A>G)	LOC125764713
L122F	2RL	8689987	0.981481	0	1	1	1	1	1	0	1	0.964286	0.870968	0.318182	LOC125764713_t1	122	C	L	F	NON_SYNONYMOUS_CODING	MODERATE	A	1	L122F (2RL:8,689,987 C>A)	LOC125764713
V103I	2RL	8690046	0.964286	0	0.983333	1	1	0.981481	1	0	1	0.964286	0.859375	0.318182	LOC125764713_t1	103	C	V	I	NON_SYNONYMOUS_CODING	MODERATE	T	1	V103I (2RL:8,690,046 C>T)	LOC125764713
F86L	2RL	8690097	0.125	0	0.133333	0	0.0277778	0.240741	0.16129	0	0	0.142857	0.203125	0.0454545	LOC125764713_t1	86	A	F	L	NON_SYNONYMOUS_CODING	MODERATE	G	0.240741	F86L (2RL:8,690,097 A>G)	LOC125764713
V85L	2RL	8690100	0.125	0	0.0833333	0	0	0.203704	0.129032	0	0	0.107143	0.15625	0.0454545	LOC125764713_t1	85	C	V	L	NON_SYNONYMOUS_CODING	MODERATE	A	0.203704	V85L (2RL:8,690,100 C>A)	LOC125764713
I81M	2RL	8690110	0.339286	0	0.316667	0.15	0.333333	0.462963	0.354839	0	0.3	0.357143	0.34375	0.181818	LOC125764713_t1	81	G	I	M	NON_SYNONYMOUS_CODING	MODERATE	C	0.462963	I81M (2RL:8,690,110 G>C)	LOC125764713
D72E	2RL	8690137	0.482143	0	0.5	0.45	0.472222	0.5	0.5	0	0.5	0.5	0.46875	0.212121	LOC125764713_t1	72	A	D	E	NON_SYNONYMOUS_CODING	MODERATE	C	0.5	D72E (2RL:8,690,137 A>C)	LOC125764713
G71R	2RL	8690142	0.464286	0	0.5	0.45	0.472222	0.5	0.5	0	0.5	0.5	0.46875	0.212121	LOC125764713_t1	71	C	G	R	NON_SYNONYMOUS_CODING	MODERATE	G	0.5	G71R (2RL:8,690,142 C>G)	LOC125764713
F98C	2RL	8615232	0	0	0	0.1	0	0	0	0	0	0	0	0	LOC125764682_t1	98	T	F	C	NON_SYNONYMOUS_CODING	MODERATE	G	0.1	F98C (2RL:8,615,232 T>G)	LOC125764682
V460L	2RL	8691481	0.982143	0	1	1	1	1	1	0	1	1	0.875	0.318182	LOC125764714_t1	460	C	V	L	NON_SYNONYMOUS_CODING	MODERATE	A	1	V460L (2RL:8,691,481 C>A)	LOC125764714
S394G	2RL	8691679	1	1	1	1	1	1	1	1	1	1	1	1	LOC125764714_t1	394	T	S	G	NON_SYNONYMOUS_CODING	MODERATE	C	1	S394G (2RL:8,691,679 T>C)	LOC125764714
V368I	2RL	8691842	0	0	0	0.1	0	0	0	0	0	0	0	0	LOC125764714_t1	368	C	V	I	NON_SYNONYMOUS_CODING	MODERATE	T	0.1	V368I (2RL:8,691,842 C>T)	LOC125764714
K281N	2RL	8692101	1	0	1	1	1	1	1	0	1	1	0.875	0.318182	LOC125764714_t1	281	C	K	N	NON_SYNONYMOUS_CODING	MODERATE	A	1	K281N (2RL:8,692,101 C>A)	LOC125764714
P171Q	2RL	8692432	0	0.984375	0	0	0	0	0	0.964286	0	0	0.09375	0.651515	LOC125764714_t1	171	G	P	Q	NON_SYNONYMOUS_CODING	MODERATE	T	0.984375	P171Q (2RL:8,692,432 G>T)	LOC125764714
R169H	2RL	8692438	0	0.984375	0	0	0	0	0	0.964286	0	0	0.09375	0.651515	LOC125764714_t1	169	C	R	H	NON_SYNONYMOUS_CODING	MODERATE	T	0.984375	R169H (2RL:8,692,438 C>T)	LOC125764714
A38G	2RL	8692831	0.0178571	0.984375	0	0	0	0	0	0.964286	0	0	0.125	0.651515	LOC125764714_t1	38	G	A	G	NON_SYNONYMOUS_CODING	MODERATE	C	0.984375	A38G (2RL:8,692,831 G>C)	LOC125764714
V14L	2RL	8692904	0	0.984375	0	0	0	0	0	0.964286	0	0	0.09375	0.636364	LOC125764714_t1	14	C	V	L	NON_SYNONYMOUS_CODING	MODERATE	G	0.984375	V14L (2RL:8,692,904 C>G)	LOC125764714
V6L	2RL	8692928	1	1	1	1	1	1	1	0.982143	1	1	1	0.954545	LOC125764714_t1	6	C	V	L	NON_SYNONYMOUS_CODING	MODERATE	{A,G}	1	V6L (2RL:8,692,928 C>{A,G})	LOC125764714
F488L	2RL	8694748	0.982143	0.015625	1	1	1	1	1	0.0178571	1	1	0.875	0.318182	LOC125764712_t1	488	A	F	L	NON_SYNONYMOUS_CODING	MODERATE	G	1	F488L (2RL:8,694,748 A>G)	LOC125764712
A465T	2RL	8694817	0.982143	0	1	1	1	1	1	0.0178571	1	1	0.90625	0.318182	LOC125764712_t1	465	C	A	T	NON_SYNONYMOUS_CODING	MODERATE	T	1	A465T (2RL:8,694,817 C>T)	LOC125764712
E351D	2RL	8695225	1	1	1	1	1	1	1	1	1	1	1	1	LOC125764712_t1	351	T	E	D	NON_SYNONYMOUS_CODING	MODERATE	G	1	E351D (2RL:8,695,225 T>G)	LOC125764712
E297K	2RL	8695389	0	0.5625	0	0	0	0	0	0.535714	0	0	0.09375	0.393939	LOC125764712_t1	297	C	E	K	NON_SYNONYMOUS_CODING	MODERATE	T	0.5625	E297K (2RL:8,695,389 C>T)	LOC125764712
K295E	2RL	8695395	0.0178571	0.5625	0	0	0	0	0	0.535714	0	0	0.09375	0.393939	LOC125764712_t1	295	T	K	E	NON_SYNONYMOUS_CODING	MODERATE	C	0.5625	K295E (2RL:8,695,395 T>C)	LOC125764712
I288N	2RL	8695415	0	0.453125	0	0	0	0	0	0.446429	0	0	0.109375	0.393939	LOC125764712_t1	288	A	I	N	NON_SYNONYMOUS_CODING	MODERATE	T	0.453125	I288N (2RL:8,695,415 A>T)	LOC125764712
H169R	2RL	8695772	0	0.984375	0	0	0	0	0	0.964286	0	0	0.09375	0.636364	LOC125764712_t1	169	T	H	R	NON_SYNONYMOUS_CODING	MODERATE	C	0.984375	H169R (2RL:8,695,772 T>C)	LOC125764712
L3F	2RL	8696271	0.964286	0.015625	1	1	1	1	1	0.0178571	1	1	0.875	0.318182	LOC125764712_t1	3	G	L	F	NON_SYNONYMOUS_CODING	MODERATE	A	1	L3F (2RL:8,696,271 G>A)	LOC125764712
V24L	X	8448745	0	0.015625	0	0	0	0	0	0.375	0	0	0	0.030303	LOC125764232_t1	24	G	V	L	NON_SYNONYMOUS_CODING	MODERATE	C	0.375	V24L (X:8,448,745 G>C)	LOC125764232
L231I	X	8449366	0	0.015625	0	0	0	0	0	0.375	0	0	0	0.030303	LOC125764232_t1	231	C	L	I	NON_SYNONYMOUS_CODING	MODERATE	A	0.375	L231I (X:8,449,366 C>A)	LOC125764232
M264T	X	8449466	0	0.015625	0	0	0	0	0	0.375	0	0	0	0.030303	LOC125764232_t1	264	T	M	T	NON_SYNONYMOUS_CODING	MODERATE	C	0.375	M264T (X:8,449,466 T>C)	LOC125764232
E291K	X	8449546	0	0	0	0	0	0	0	0	0.15	0	0	0	LOC125764232_t1	291	G	E	K	NON_SYNONYMOUS_CODING	MODERATE	A	0.15	E291K (X:8,449,546 G>A)	LOC125764232
G306E	X	8449592	0	0.015625	0	0	0	0	0	0.375	0	0	0	0.030303	LOC125764232_t1	306	G	G	E	NON_SYNONYMOUS_CODING	MODERATE	A	0.375	G306E (X:8,449,592 G>A)	LOC125764232
T307N	X	8449595	0	0.015625	0	0	0	0	0	0.357143	0	0	0	0.0151515	LOC125764232_t1	307	C	T	N	NON_SYNONYMOUS_CODING	MODERATE	A	0.357143	T307N (X:8,449,595 C>A)	LOC125764232
E355D	X	8449998	0	0.015625	0	0	0	0	0	0.375	0	0	0	0.030303	LOC125764232_t1	355	G	E	D	NON_SYNONYMOUS_CODING	MODERATE	C	0.375	E355D (X:8,449,998 G>C)	LOC125764232
Q423K	X	8450200	0	0.015625	0	0	0	0	0	0.375	0	0	0	0.030303	LOC125764232_t1	423	C	Q	K	NON_SYNONYMOUS_CODING	MODERATE	A	0.375	Q423K (X:8,450,200 C>A)	LOC125764232
L428F	X	8450217	0	0	0.0666667	0.05	0.0555556	0.0185185	0.0967742	0	0.05	0.107143	0.015625	0.0151515	LOC125764232_t1	428	A	L	F	NON_SYNONYMOUS_CODING	MODERATE	C	0.107143	L428F (X:8,450,217 A>C)	LOC125764232
G454A	X	8450294	0.857143	0.984375	0.233333	0.6	0.666667	0.87037	0.306452	0.982143	0.1	0.357143	0.1875	0.984848	LOC125764232_t1	454	G	G	A	NON_SYNONYMOUS_CODING	MODERATE	C	0.984848	G454A (X:8,450,294 G>C)	LOC125764232
P534A	X	8450533	0	0.015625	0	0	0	0	0	0.375	0	0	0	0.030303	LOC125764232_t1	534	C	P	A	NON_SYNONYMOUS_CODING	MODERATE	G	0.375	P534A (X:8,450,533 C>G)	LOC125764232
